# Supplementary material for: Whole Proteome Analyses on Ruminiclostridium cellulolyticum Show a Modulation of the Cellulolysis Machinery in Response to Cellulosic Materials with Subtle Differences in Chemical and Structural Properties
Source: PLoS One. 2017 Jan 23;12(1):e0170524. doi: 10.1371/journal.pone.0170524 (PMC5256962; doi:10.1371/journal.pone.0170524)
Supplement: S1 Dataset — (XLSX) [file pone.0170524.s009.xlsx]

## Sheet: S1_Dataset
S1 Dataset. Summary of the results obtained by statistical analyzes of the quantitative proteomic datasets
Columns A-B: proteins with significantly different levels (at least one positive or negative effect) are shown in blue
Columns C-D: "cip-cel" or "xyl-doc" if the protein is endoded in the corresponding gene cluster, FALSE otherwise
Column G: TRUE if the protein was successfully quantified in at least one sample
Column H: TRUE if the protein had significantly different levels (at least one statistically significant effect among substrate effect or substrat-by-time interaction effect)
Columns I-X: "Substrate" stands for "Substrate effect", "Inter" stands for "Interaction effect", "Q" stands for "Q-values", "pellet" stands for "proteins from the pellets", "supernatant" stands for "proteins from the supernatant", "coeff" stands for "coefficient value" (after adjustment of the statistical model)
Columns I-L: + or - indicate the presence of a positive or negative effect respectively (positive effects correspond to higher levels or a faster increase or a slower decrease in the facial tissue incubations), #NA indicates that the protein was not quantified, emtpy cells correspond to proteins that were quantified but did not show significantly different levels (either due to high Q-values or b…
Columns M-X: NA indicates that the protein was quantified in at least one sample but that the statistical model could not be adjusted (e.g. if there were too many missing values); #NA indicates that the protein could not be quantified
Columns Q-R and W-X: the Log10 fold changes are calculated using Whatman Paper as a reference (positive values for higher levels, levels that icnrease more or decrease less in Whatman Paper incubations)
								Pellet proteins		Supernatant proteins
Gene_ID	Function	"cip-cel" and "xyl-doc" clusters	CAZY/cellulosome (Tables 2-4)	Shown in Fig. S8 (central metabolism)	Shown in Table 5 or S3 (extracytoplasmic proteins)	Quantified	Significant	Substrate	Inter	Substrate	Inter	Q substrate pellet	Q substrate supernatant	Coeff substrate pellet	coeff substrate supernatant	Log10 fold change substrate pellet	Log10 fold change substrate supernatant	Q inter pellet	Q inter supernatant	Coeff inter pellet	Coeff inter supernatant	Log10 fold change inter pellet	Log10 fold change inter supernatant
Ccel_0001	chromosomal replication initiator protein DnaA	FALSE	FALSE	FALSE	FALSE	TRUE	FALSE					NA	NA	NA	NA	NA	NA	NA	NA	NA	NA	NA	NA
Ccel_0002	DNA polymerase III, beta subunit	FALSE	FALSE	FALSE	FALSE	TRUE	FALSE					NA	NA	NA	NA	NA	NA	NA	NA	NA	NA	NA	NA
Ccel_0003	RNA-binding S4 domain protein	FALSE	FALSE	FALSE	FALSE	FALSE	FALSE	#N/A	#N/A	#N/A	#N/A	#N/A	#N/A	#N/A	#N/A	#N/A	#N/A	#N/A	#N/A	#N/A	#N/A	#N/A	#N/A
Ccel_0004	DNA replication and repair protein RecF	FALSE	FALSE	FALSE	FALSE	FALSE	FALSE	#N/A	#N/A	#N/A	#N/A	#N/A	#N/A	#N/A	#N/A	#N/A	#N/A	#N/A	#N/A	#N/A	#N/A	#N/A	#N/A
Ccel_0005	hypothetical protein	FALSE	FALSE	FALSE	FALSE	FALSE	FALSE	#N/A	#N/A	#N/A	#N/A	#N/A	#N/A	#N/A	#N/A	#N/A	#N/A	#N/A	#N/A	#N/A	#N/A	#N/A	#N/A
Ccel_0006	DNA gyrase, B subunit	FALSE	FALSE	FALSE	FALSE	TRUE	FALSE					0.191776	NA	-0.0646003	NA	-0.129201	NA	0.715493	NA	0.0175249	NA	0.0350498	NA
Ccel_0007	Cobyrinic acid ac-diamide synthase	FALSE	FALSE	FALSE	FALSE	FALSE	FALSE	#N/A	#N/A	#N/A	#N/A	#N/A	#N/A	#N/A	#N/A	#N/A	#N/A	#N/A	#N/A	#N/A	#N/A	#N/A	#N/A
Ccel_0008	parB-like partition protein	FALSE	FALSE	FALSE	FALSE	FALSE	FALSE	#N/A	#N/A	#N/A	#N/A	#N/A	#N/A	#N/A	#N/A	#N/A	#N/A	#N/A	#N/A	#N/A	#N/A	#N/A	#N/A
Ccel_0009	hypothetical protein	FALSE	FALSE	FALSE	FALSE	FALSE	FALSE	#N/A	#N/A	#N/A	#N/A	#N/A	#N/A	#N/A	#N/A	#N/A	#N/A	#N/A	#N/A	#N/A	#N/A	#N/A	#N/A
Ccel_0010	TPR repeat-containing protein	FALSE	FALSE	FALSE	FALSE	TRUE	FALSE					NA	NA	NA	NA	NA	NA	NA	NA	NA	NA	NA	NA
Ccel_0011	CDP-diacylglycerol/serine O-phosphatidyltransferase	FALSE	FALSE	FALSE	FALSE	FALSE	FALSE	#N/A	#N/A	#N/A	#N/A	#N/A	#N/A	#N/A	#N/A	#N/A	#N/A	#N/A	#N/A	#N/A	#N/A	#N/A	#N/A
Ccel_0012	HAD-superfamily hydrolase, subfamily IA, variant 1	FALSE	FALSE	FALSE	FALSE	FALSE	FALSE	#N/A	#N/A	#N/A	#N/A	#N/A	#N/A	#N/A	#N/A	#N/A	#N/A	#N/A	#N/A	#N/A	#N/A	#N/A	#N/A
Ccel_0013	hypothetical protein	FALSE	FALSE	FALSE	FALSE	TRUE	FALSE					NA	NA	NA	NA	NA	NA	NA	NA	NA	NA	NA	NA
Ccel_0014	hypothetical protein	FALSE	FALSE	FALSE	FALSE	FALSE	FALSE	#N/A	#N/A	#N/A	#N/A	#N/A	#N/A	#N/A	#N/A	#N/A	#N/A	#N/A	#N/A	#N/A	#N/A	#N/A	#N/A
Ccel_0015	sigmaK-factor processing regulatory BofA	FALSE	FALSE	FALSE	FALSE	FALSE	FALSE	#N/A	#N/A	#N/A	#N/A	#N/A	#N/A	#N/A	#N/A	#N/A	#N/A	#N/A	#N/A	#N/A	#N/A	#N/A	#N/A
Ccel_0016	pyruvate flavodoxin/ferredoxin oxidoreductase domain protein	FALSE	FALSE	FALSE	FALSE	TRUE	FALSE					0.0404391	0.293869	0.0958932	0.0598354	0.191786	0.119671	0.0724932	0.0991285	0.0807168	-0.0982049	0.161434	-0.19641
Ccel_0017	spore coat protein, CotS family	FALSE	FALSE	FALSE	FALSE	TRUE	FALSE					NA	NA	NA	NA	NA	NA	NA	NA	NA	NA	NA	NA
Ccel_0018	formate-tetrahydrofolate ligase FTHFS	FALSE	FALSE	FALSE	FALSE	TRUE	FALSE					NA	NA	NA	NA	NA	NA	NA	NA	NA	NA	NA	NA
Ccel_0019	hypothetical protein	FALSE	FALSE	FALSE	FALSE	FALSE	FALSE	#N/A	#N/A	#N/A	#N/A	#N/A	#N/A	#N/A	#N/A	#N/A	#N/A	#N/A	#N/A	#N/A	#N/A	#N/A	#N/A
Ccel_0020	protein of unknown function DUF1021	FALSE	FALSE	FALSE	FALSE	FALSE	FALSE	#N/A	#N/A	#N/A	#N/A	#N/A	#N/A	#N/A	#N/A	#N/A	#N/A	#N/A	#N/A	#N/A	#N/A	#N/A	#N/A
Ccel_0021	Peptidoglycan-binding LysM	FALSE	FALSE	FALSE	FALSE	TRUE	FALSE					NA	NA	NA	NA	NA	NA	NA	NA	NA	NA	NA	NA
Ccel_0022	4-diphosphocytidyl-2C-methyl-D-erythritol kinase	FALSE	FALSE	FALSE	FALSE	FALSE	FALSE	#N/A	#N/A	#N/A	#N/A	#N/A	#N/A	#N/A	#N/A	#N/A	#N/A	#N/A	#N/A	#N/A	#N/A	#N/A	#N/A
Ccel_0023	transcriptional regulator, GntR family	FALSE	FALSE	FALSE	FALSE	TRUE	FALSE					0.842815	NA	-0.0173085	NA	-0.034617	NA	0.0472437	NA	0.197628	NA	0.395257	NA
Ccel_0024	AAA ATPase central domain protein	FALSE	FALSE	FALSE	FALSE	TRUE	FALSE					NA	NA	NA	NA	NA	NA	NA	NA	NA	NA	NA	NA
Ccel_0025	phage shock protein A, PspA	FALSE	FALSE	FALSE	FALSE	TRUE	FALSE					0.895814	NA	0.00284777	NA	0.00569554	NA	0.231772	NA	0.0293698	NA	0.0587395	NA
Ccel_0026	GCN5-related N-acetyltransferase	FALSE	FALSE	FALSE	FALSE	FALSE	FALSE	#N/A	#N/A	#N/A	#N/A	#N/A	#N/A	#N/A	#N/A	#N/A	#N/A	#N/A	#N/A	#N/A	#N/A	#N/A	#N/A
Ccel_0027	hypothetical protein	FALSE	FALSE	FALSE	FALSE	FALSE	FALSE	#N/A	#N/A	#N/A	#N/A	#N/A	#N/A	#N/A	#N/A	#N/A	#N/A	#N/A	#N/A	#N/A	#N/A	#N/A	#N/A
Ccel_0028	protein of unknown function DUF342	FALSE	FALSE	FALSE	FALSE	FALSE	FALSE	#N/A	#N/A	#N/A	#N/A	#N/A	#N/A	#N/A	#N/A	#N/A	#N/A	#N/A	#N/A	#N/A	#N/A	#N/A	#N/A
Ccel_0029	hypothetical protein	FALSE	FALSE	FALSE	FALSE	FALSE	FALSE	#N/A	#N/A	#N/A	#N/A	#N/A	#N/A	#N/A	#N/A	#N/A	#N/A	#N/A	#N/A	#N/A	#N/A	#N/A	#N/A
Ccel_0030	holo-acyl-carrier-protein synthase	FALSE	FALSE	FALSE	FALSE	TRUE	FALSE					NA	NA	NA	NA	NA	NA	NA	NA	NA	NA	NA	NA
Ccel_0031	metallophosphoesterase	FALSE	FALSE	FALSE	FALSE	FALSE	FALSE	#N/A	#N/A	#N/A	#N/A	#N/A	#N/A	#N/A	#N/A	#N/A	#N/A	#N/A	#N/A	#N/A	#N/A	#N/A	#N/A
Ccel_0032	hypothetical protein	FALSE	FALSE	FALSE	FALSE	FALSE	FALSE	#N/A	#N/A	#N/A	#N/A	#N/A	#N/A	#N/A	#N/A	#N/A	#N/A	#N/A	#N/A	#N/A	#N/A	#N/A	#N/A
Ccel_0033	NLP/P60 protein	FALSE	FALSE	FALSE	FALSE	FALSE	FALSE	#N/A	#N/A	#N/A	#N/A	#N/A	#N/A	#N/A	#N/A	#N/A	#N/A	#N/A	#N/A	#N/A	#N/A	#N/A	#N/A
Ccel_0034	Monogalactosyldiacylglycerol synthase	FALSE	TRUE	FALSE	FALSE	FALSE	FALSE	#N/A	#N/A	#N/A	#N/A	#N/A	#N/A	#N/A	#N/A	#N/A	#N/A	#N/A	#N/A	#N/A	#N/A	#N/A	#N/A
Ccel_0035	spore cortex-lytic enzyme	FALSE	FALSE	FALSE	FALSE	FALSE	FALSE	#N/A	#N/A	#N/A	#N/A	#N/A	#N/A	#N/A	#N/A	#N/A	#N/A	#N/A	#N/A	#N/A	#N/A	#N/A	#N/A
Ccel_0036	germination protein YpeB	FALSE	FALSE	FALSE	FALSE	TRUE	FALSE					NA	NA	NA	NA	NA	NA	NA	NA	NA	NA	NA	NA
Ccel_0037	transcriptional regulator, MarR family	FALSE	FALSE	FALSE	FALSE	FALSE	FALSE	#N/A	#N/A	#N/A	#N/A	#N/A	#N/A	#N/A	#N/A	#N/A	#N/A	#N/A	#N/A	#N/A	#N/A	#N/A	#N/A
Ccel_0038	peptide deformylase	FALSE	FALSE	FALSE	FALSE	FALSE	FALSE	#N/A	#N/A	#N/A	#N/A	#N/A	#N/A	#N/A	#N/A	#N/A	#N/A	#N/A	#N/A	#N/A	#N/A	#N/A	#N/A
Ccel_0039	S-layer domain protein	FALSE	FALSE	FALSE	FALSE	TRUE	FALSE					NA	0.281823	NA	-0.0745447	NA	-0.149089	NA	0.612526	NA	0.0336996	NA	0.0673992
Ccel_0040	Abortive infection protein	FALSE	FALSE	FALSE	FALSE	FALSE	FALSE	#N/A	#N/A	#N/A	#N/A	#N/A	#N/A	#N/A	#N/A	#N/A	#N/A	#N/A	#N/A	#N/A	#N/A	#N/A	#N/A
Ccel_0041	IstB domain protein ATP-binding protein	FALSE	FALSE	FALSE	FALSE	FALSE	FALSE	#N/A	#N/A	#N/A	#N/A	#N/A	#N/A	#N/A	#N/A	#N/A	#N/A	#N/A	#N/A	#N/A	#N/A	#N/A	#N/A
Ccel_0042	primosome, DnaD subunit	FALSE	FALSE	FALSE	FALSE	FALSE	FALSE	#N/A	#N/A	#N/A	#N/A	#N/A	#N/A	#N/A	#N/A	#N/A	#N/A	#N/A	#N/A	#N/A	#N/A	#N/A	#N/A
Ccel_0043	Ferritin Dps family protein	FALSE	FALSE	FALSE	FALSE	TRUE	FALSE					NA	NA	NA	NA	NA	NA	NA	NA	NA	NA	NA	NA
Ccel_0044	extracellular solute-binding protein family 5	FALSE	FALSE	FALSE	FALSE	TRUE	FALSE					NA	NA	NA	NA	NA	NA	NA	NA	NA	NA	NA	NA
Ccel_0045	oligopeptide/dipeptide ABC transporter, ATPase subunit	FALSE	FALSE	FALSE	FALSE	TRUE	FALSE					NA	NA	NA	NA	NA	NA	NA	NA	NA	NA	NA	NA
Ccel_0046	oligopeptide/dipeptide ABC transporter, ATPase subunit	FALSE	FALSE	FALSE	FALSE	FALSE	FALSE	#N/A	#N/A	#N/A	#N/A	#N/A	#N/A	#N/A	#N/A	#N/A	#N/A	#N/A	#N/A	#N/A	#N/A	#N/A	#N/A
Ccel_0047	binding-protein-dependent transport systems inner membrane component	FALSE	FALSE	FALSE	FALSE	TRUE	FALSE					NA	NA	NA	NA	NA	NA	NA	NA	NA	NA	NA	NA
Ccel_0048	binding-protein-dependent transport systems inner membrane component	FALSE	FALSE	FALSE	FALSE	FALSE	FALSE	#N/A	#N/A	#N/A	#N/A	#N/A	#N/A	#N/A	#N/A	#N/A	#N/A	#N/A	#N/A	#N/A	#N/A	#N/A	#N/A
Ccel_0049	methyl-accepting chemotaxis sensory transducer	FALSE	FALSE	FALSE	FALSE	TRUE	FALSE					NA	NA	NA	NA	NA	NA	NA	NA	NA	NA	NA	NA
Ccel_0050	diacylglycerol kinase catalytic region	FALSE	FALSE	FALSE	FALSE	TRUE	FALSE					NA	NA	NA	NA	NA	NA	NA	NA	NA	NA	NA	NA
Ccel_0051	nuclease SbcCD, D subunit	FALSE	FALSE	FALSE	FALSE	FALSE	FALSE	#N/A	#N/A	#N/A	#N/A	#N/A	#N/A	#N/A	#N/A	#N/A	#N/A	#N/A	#N/A	#N/A	#N/A	#N/A	#N/A
Ccel_0052	SMC domain protein	FALSE	FALSE	FALSE	FALSE	TRUE	FALSE					NA	NA	NA	NA	NA	NA	NA	NA	NA	NA	NA	NA
Ccel_0053	1,4-alpha-glucan branching enzyme	FALSE	TRUE	FALSE	FALSE	FALSE	FALSE	#N/A	#N/A	#N/A	#N/A	#N/A	#N/A	#N/A	#N/A	#N/A	#N/A	#N/A	#N/A	#N/A	#N/A	#N/A	#N/A
Ccel_0054	periplasmic sugar-binding protein	FALSE	FALSE	FALSE	FALSE	FALSE	FALSE	#N/A	#N/A	#N/A	#N/A	#N/A	#N/A	#N/A	#N/A	#N/A	#N/A	#N/A	#N/A	#N/A	#N/A	#N/A	#N/A
Ccel_0055	ribosomal protein S6	FALSE	FALSE	FALSE	FALSE	TRUE	FALSE					NA	NA	NA	NA	NA	NA	NA	NA	NA	NA	NA	NA
Ccel_0056	single-strand binding protein	FALSE	FALSE	FALSE	TRUE	TRUE	TRUE			-		0.933172	0	-0.0175123	-0.227851	-0.0350245	-0.455702	0.851281	0.40064	0.0417603	0.0462705	0.0835206	0.092541
Ccel_0057	ribosomal protein S18	FALSE	FALSE	FALSE	FALSE	FALSE	FALSE	#N/A	#N/A	#N/A	#N/A	#N/A	#N/A	#N/A	#N/A	#N/A	#N/A	#N/A	#N/A	#N/A	#N/A	#N/A	#N/A
Ccel_0058	transcriptional regulator, XRE family	FALSE	FALSE	FALSE	FALSE	FALSE	FALSE	#N/A	#N/A	#N/A	#N/A	#N/A	#N/A	#N/A	#N/A	#N/A	#N/A	#N/A	#N/A	#N/A	#N/A	#N/A	#N/A
Ccel_0059	hypothetical protein	FALSE	FALSE	FALSE	FALSE	FALSE	FALSE	#N/A	#N/A	#N/A	#N/A	#N/A	#N/A	#N/A	#N/A	#N/A	#N/A	#N/A	#N/A	#N/A	#N/A	#N/A	#N/A
Ccel_0060	hypothetical protein	FALSE	FALSE	FALSE	FALSE	FALSE	FALSE	#N/A	#N/A	#N/A	#N/A	#N/A	#N/A	#N/A	#N/A	#N/A	#N/A	#N/A	#N/A	#N/A	#N/A	#N/A	#N/A
Ccel_0061	transposase IS200-family protein	FALSE	FALSE	FALSE	FALSE	FALSE	FALSE	#N/A	#N/A	#N/A	#N/A	#N/A	#N/A	#N/A	#N/A	#N/A	#N/A	#N/A	#N/A	#N/A	#N/A	#N/A	#N/A
Ccel_0062	hydrolase (metallo-beta-lactamase superfamily)-like protein	FALSE	FALSE	FALSE	FALSE	FALSE	FALSE	#N/A	#N/A	#N/A	#N/A	#N/A	#N/A	#N/A	#N/A	#N/A	#N/A	#N/A	#N/A	#N/A	#N/A	#N/A	#N/A
Ccel_0063	hypothetical protein	FALSE	FALSE	FALSE	FALSE	FALSE	FALSE	#N/A	#N/A	#N/A	#N/A	#N/A	#N/A	#N/A	#N/A	#N/A	#N/A	#N/A	#N/A	#N/A	#N/A	#N/A	#N/A
Ccel_0064	hypothetical protein	FALSE	FALSE	FALSE	FALSE	FALSE	FALSE	#N/A	#N/A	#N/A	#N/A	#N/A	#N/A	#N/A	#N/A	#N/A	#N/A	#N/A	#N/A	#N/A	#N/A	#N/A	#N/A
Ccel_0065	SMC domain protein	FALSE	FALSE	FALSE	FALSE	FALSE	FALSE	#N/A	#N/A	#N/A	#N/A	#N/A	#N/A	#N/A	#N/A	#N/A	#N/A	#N/A	#N/A	#N/A	#N/A	#N/A	#N/A
Ccel_0066	type III restriction protein res subunit	FALSE	FALSE	FALSE	FALSE	FALSE	FALSE	#N/A	#N/A	#N/A	#N/A	#N/A	#N/A	#N/A	#N/A	#N/A	#N/A	#N/A	#N/A	#N/A	#N/A	#N/A	#N/A
Ccel_0067	integrase family protein	FALSE	FALSE	FALSE	FALSE	FALSE	FALSE	#N/A	#N/A	#N/A	#N/A	#N/A	#N/A	#N/A	#N/A	#N/A	#N/A	#N/A	#N/A	#N/A	#N/A	#N/A	#N/A
Ccel_0068	integrase family protein	FALSE	FALSE	FALSE	FALSE	FALSE	FALSE	#N/A	#N/A	#N/A	#N/A	#N/A	#N/A	#N/A	#N/A	#N/A	#N/A	#N/A	#N/A	#N/A	#N/A	#N/A	#N/A
Ccel_0069	integrase family protein	FALSE	FALSE	FALSE	FALSE	FALSE	FALSE	#N/A	#N/A	#N/A	#N/A	#N/A	#N/A	#N/A	#N/A	#N/A	#N/A	#N/A	#N/A	#N/A	#N/A	#N/A	#N/A
Ccel_0070	hypothetical protein	FALSE	FALSE	FALSE	FALSE	TRUE	FALSE					NA	NA	NA	NA	NA	NA	NA	NA	NA	NA	NA	NA
Ccel_0071	SEC-C motif domain protein	FALSE	FALSE	FALSE	FALSE	FALSE	FALSE	#N/A	#N/A	#N/A	#N/A	#N/A	#N/A	#N/A	#N/A	#N/A	#N/A	#N/A	#N/A	#N/A	#N/A	#N/A	#N/A
Ccel_0072	hypothetical protein	FALSE	FALSE	FALSE	FALSE	TRUE	FALSE					NA	NA	NA	NA	NA	NA	NA	NA	NA	NA	NA	NA
Ccel_0073	hypothetical protein	FALSE	FALSE	FALSE	FALSE	FALSE	FALSE	#N/A	#N/A	#N/A	#N/A	#N/A	#N/A	#N/A	#N/A	#N/A	#N/A	#N/A	#N/A	#N/A	#N/A	#N/A	#N/A
Ccel_0074	hypothetical protein	FALSE	FALSE	FALSE	FALSE	FALSE	FALSE	#N/A	#N/A	#N/A	#N/A	#N/A	#N/A	#N/A	#N/A	#N/A	#N/A	#N/A	#N/A	#N/A	#N/A	#N/A	#N/A
Ccel_0075	ribosomal protein S18	FALSE	FALSE	FALSE	FALSE	FALSE	FALSE	#N/A	#N/A	#N/A	#N/A	#N/A	#N/A	#N/A	#N/A	#N/A	#N/A	#N/A	#N/A	#N/A	#N/A	#N/A	#N/A
Ccel_0076	hypothetical protein	FALSE	FALSE	FALSE	FALSE	FALSE	FALSE	#N/A	#N/A	#N/A	#N/A	#N/A	#N/A	#N/A	#N/A	#N/A	#N/A	#N/A	#N/A	#N/A	#N/A	#N/A	#N/A
Ccel_0077	hypothetical protein	FALSE	FALSE	FALSE	FALSE	FALSE	FALSE	#N/A	#N/A	#N/A	#N/A	#N/A	#N/A	#N/A	#N/A	#N/A	#N/A	#N/A	#N/A	#N/A	#N/A	#N/A	#N/A
Ccel_0078	prephenate dehydratase	FALSE	FALSE	FALSE	FALSE	FALSE	FALSE	#N/A	#N/A	#N/A	#N/A	#N/A	#N/A	#N/A	#N/A	#N/A	#N/A	#N/A	#N/A	#N/A	#N/A	#N/A	#N/A
Ccel_0079	hypothetical protein	FALSE	FALSE	FALSE	FALSE	FALSE	FALSE	#N/A	#N/A	#N/A	#N/A	#N/A	#N/A	#N/A	#N/A	#N/A	#N/A	#N/A	#N/A	#N/A	#N/A	#N/A	#N/A
Ccel_0080	phosphoesterase RecJ domain protein	FALSE	FALSE	FALSE	FALSE	FALSE	FALSE	#N/A	#N/A	#N/A	#N/A	#N/A	#N/A	#N/A	#N/A	#N/A	#N/A	#N/A	#N/A	#N/A	#N/A	#N/A	#N/A
Ccel_0081	ribosomal protein L9	FALSE	FALSE	FALSE	FALSE	TRUE	TRUE		+			0.0110849	NA	0.136962	NA	0.273923	NA	0.00787527	NA	0.148543	NA	0.297087	NA
Ccel_0082	replicative DNA helicase	FALSE	FALSE	FALSE	FALSE	FALSE	FALSE	#N/A	#N/A	#N/A	#N/A	#N/A	#N/A	#N/A	#N/A	#N/A	#N/A	#N/A	#N/A	#N/A	#N/A	#N/A	#N/A
Ccel_0083	tRNA(Ile)-lysidine synthetase	FALSE	FALSE	FALSE	FALSE	FALSE	FALSE	#N/A	#N/A	#N/A	#N/A	#N/A	#N/A	#N/A	#N/A	#N/A	#N/A	#N/A	#N/A	#N/A	#N/A	#N/A	#N/A
Ccel_0084	hypoxanthine phosphoribosyltransferase	FALSE	FALSE	FALSE	FALSE	TRUE	FALSE					NA	NA	NA	NA	NA	NA	NA	NA	NA	NA	NA	NA
Ccel_0085	ATP-dependent metalloprotease FtsH	FALSE	FALSE	FALSE	FALSE	TRUE	FALSE					NA	NA	NA	NA	NA	NA	NA	NA	NA	NA	NA	NA
Ccel_0086	hypothetical protein	FALSE	FALSE	FALSE	FALSE	FALSE	FALSE	#N/A	#N/A	#N/A	#N/A	#N/A	#N/A	#N/A	#N/A	#N/A	#N/A	#N/A	#N/A	#N/A	#N/A	#N/A	#N/A
Ccel_0087	S-adenosylmethionine synthetase	FALSE	FALSE	FALSE	FALSE	TRUE	FALSE					0.24172	NA	-0.0368834	NA	-0.0737669	NA	0.061619	NA	0.0632821	NA	0.126564	NA
Ccel_0088	hypothetical protein	FALSE	FALSE	FALSE	FALSE	FALSE	FALSE	#N/A	#N/A	#N/A	#N/A	#N/A	#N/A	#N/A	#N/A	#N/A	#N/A	#N/A	#N/A	#N/A	#N/A	#N/A	#N/A
Ccel_0089	exonuclease V subunit alpha	FALSE	FALSE	FALSE	FALSE	TRUE	FALSE					NA	NA	NA	NA	NA	NA	NA	NA	NA	NA	NA	NA
Ccel_0090	phosphoribosyltransferase	FALSE	FALSE	FALSE	FALSE	FALSE	FALSE	#N/A	#N/A	#N/A	#N/A	#N/A	#N/A	#N/A	#N/A	#N/A	#N/A	#N/A	#N/A	#N/A	#N/A	#N/A	#N/A
Ccel_0091	regulatory protein, MerR	FALSE	FALSE	FALSE	FALSE	FALSE	FALSE	#N/A	#N/A	#N/A	#N/A	#N/A	#N/A	#N/A	#N/A	#N/A	#N/A	#N/A	#N/A	#N/A	#N/A	#N/A	#N/A
Ccel_0092	Anti-sigma-28 factor FlgM family protein	FALSE	FALSE	FALSE	FALSE	FALSE	FALSE	#N/A	#N/A	#N/A	#N/A	#N/A	#N/A	#N/A	#N/A	#N/A	#N/A	#N/A	#N/A	#N/A	#N/A	#N/A	#N/A
Ccel_0093	FlgN family protein	FALSE	FALSE	FALSE	FALSE	FALSE	FALSE	#N/A	#N/A	#N/A	#N/A	#N/A	#N/A	#N/A	#N/A	#N/A	#N/A	#N/A	#N/A	#N/A	#N/A	#N/A	#N/A
Ccel_0094	flagellar hook-associated protein FlgK	FALSE	FALSE	FALSE	FALSE	FALSE	FALSE	#N/A	#N/A	#N/A	#N/A	#N/A	#N/A	#N/A	#N/A	#N/A	#N/A	#N/A	#N/A	#N/A	#N/A	#N/A	#N/A
Ccel_0095	flagellar hook-associated protein FlgK	FALSE	FALSE	FALSE	FALSE	FALSE	FALSE	#N/A	#N/A	#N/A	#N/A	#N/A	#N/A	#N/A	#N/A	#N/A	#N/A	#N/A	#N/A	#N/A	#N/A	#N/A	#N/A
Ccel_0096	flagellar hook-associated protein 3	FALSE	FALSE	FALSE	FALSE	TRUE	FALSE					NA	NA	NA	NA	NA	NA	NA	NA	NA	NA	NA	NA
Ccel_0097	hypothetical protein	FALSE	FALSE	FALSE	FALSE	FALSE	FALSE	#N/A	#N/A	#N/A	#N/A	#N/A	#N/A	#N/A	#N/A	#N/A	#N/A	#N/A	#N/A	#N/A	#N/A	#N/A	#N/A
Ccel_0098	protein of unknown function DUF180	FALSE	FALSE	FALSE	FALSE	FALSE	FALSE	#N/A	#N/A	#N/A	#N/A	#N/A	#N/A	#N/A	#N/A	#N/A	#N/A	#N/A	#N/A	#N/A	#N/A	#N/A	#N/A
Ccel_0099	carbon storage regulator, CsrA	FALSE	FALSE	FALSE	FALSE	FALSE	FALSE	#N/A	#N/A	#N/A	#N/A	#N/A	#N/A	#N/A	#N/A	#N/A	#N/A	#N/A	#N/A	#N/A	#N/A	#N/A	#N/A
Ccel_0100	flagellin domain protein	FALSE	FALSE	FALSE	FALSE	FALSE	FALSE	#N/A	#N/A	#N/A	#N/A	#N/A	#N/A	#N/A	#N/A	#N/A	#N/A	#N/A	#N/A	#N/A	#N/A	#N/A	#N/A
Ccel_0101	flagellin domain protein	FALSE	FALSE	FALSE	FALSE	FALSE	FALSE	#N/A	#N/A	#N/A	#N/A	#N/A	#N/A	#N/A	#N/A	#N/A	#N/A	#N/A	#N/A	#N/A	#N/A	#N/A	#N/A
Ccel_0102	flagellin domain protein	FALSE	FALSE	FALSE	FALSE	FALSE	FALSE	#N/A	#N/A	#N/A	#N/A	#N/A	#N/A	#N/A	#N/A	#N/A	#N/A	#N/A	#N/A	#N/A	#N/A	#N/A	#N/A
Ccel_0103	hypothetical protein	FALSE	FALSE	FALSE	FALSE	TRUE	FALSE					NA	NA	NA	NA	NA	NA	NA	NA	NA	NA	NA	NA
Ccel_0104	flagellar protein FlaG protein	FALSE	FALSE	FALSE	FALSE	FALSE	FALSE	#N/A	#N/A	#N/A	#N/A	#N/A	#N/A	#N/A	#N/A	#N/A	#N/A	#N/A	#N/A	#N/A	#N/A	#N/A	#N/A
Ccel_0105	flagellar hook-associated 2 domain protein	FALSE	FALSE	FALSE	FALSE	FALSE	FALSE	#N/A	#N/A	#N/A	#N/A	#N/A	#N/A	#N/A	#N/A	#N/A	#N/A	#N/A	#N/A	#N/A	#N/A	#N/A	#N/A
Ccel_0106	flagellar protein FliS	FALSE	FALSE	FALSE	FALSE	FALSE	FALSE	#N/A	#N/A	#N/A	#N/A	#N/A	#N/A	#N/A	#N/A	#N/A	#N/A	#N/A	#N/A	#N/A	#N/A	#N/A	#N/A
Ccel_0107	FlgN family protein	FALSE	FALSE	FALSE	FALSE	FALSE	FALSE	#N/A	#N/A	#N/A	#N/A	#N/A	#N/A	#N/A	#N/A	#N/A	#N/A	#N/A	#N/A	#N/A	#N/A	#N/A	#N/A
Ccel_0108	Kelch repeat protein	FALSE	FALSE	FALSE	FALSE	TRUE	FALSE					0.798817	0.0261483	-0.0176692	-0.226093	-0.0353385	-0.452186	0.46818	0.68081	0.0519214	-0.0365705	0.103843	-0.073141
Ccel_0109	hypothetical protein	FALSE	FALSE	FALSE	FALSE	FALSE	FALSE	#N/A	#N/A	#N/A	#N/A	#N/A	#N/A	#N/A	#N/A	#N/A	#N/A	#N/A	#N/A	#N/A	#N/A	#N/A	#N/A
Ccel_0110	Radical SAM domain protein	FALSE	FALSE	FALSE	FALSE	FALSE	FALSE	#N/A	#N/A	#N/A	#N/A	#N/A	#N/A	#N/A	#N/A	#N/A	#N/A	#N/A	#N/A	#N/A	#N/A	#N/A	#N/A
Ccel_0111	serine/threonine protein kinase	FALSE	FALSE	FALSE	FALSE	FALSE	FALSE	#N/A	#N/A	#N/A	#N/A	#N/A	#N/A	#N/A	#N/A	#N/A	#N/A	#N/A	#N/A	#N/A	#N/A	#N/A	#N/A
Ccel_0112	SAF domain protein	FALSE	FALSE	FALSE	FALSE	FALSE	FALSE	#N/A	#N/A	#N/A	#N/A	#N/A	#N/A	#N/A	#N/A	#N/A	#N/A	#N/A	#N/A	#N/A	#N/A	#N/A	#N/A
Ccel_0113	hypothetical protein	FALSE	FALSE	FALSE	FALSE	TRUE	TRUE	+	+			2.65508e-13	NA	2.01734	NA	4.03469	NA	2.65508e-13	NA	2.01734	NA	4.03469	NA
Ccel_0114	type II secretion system protein E	FALSE	FALSE	FALSE	FALSE	TRUE	FALSE					NA	NA	NA	NA	NA	NA	NA	NA	NA	NA	NA	NA
Ccel_0115	hypothetical protein	FALSE	FALSE	FALSE	FALSE	FALSE	FALSE	#N/A	#N/A	#N/A	#N/A	#N/A	#N/A	#N/A	#N/A	#N/A	#N/A	#N/A	#N/A	#N/A	#N/A	#N/A	#N/A
Ccel_0116	hypothetical protein	FALSE	FALSE	FALSE	FALSE	FALSE	FALSE	#N/A	#N/A	#N/A	#N/A	#N/A	#N/A	#N/A	#N/A	#N/A	#N/A	#N/A	#N/A	#N/A	#N/A	#N/A	#N/A
Ccel_0117	hypothetical protein	FALSE	FALSE	FALSE	FALSE	TRUE	FALSE					NA	NA	NA	NA	NA	NA	NA	NA	NA	NA	NA	NA
Ccel_0118	hypothetical protein	FALSE	FALSE	FALSE	FALSE	FALSE	FALSE	#N/A	#N/A	#N/A	#N/A	#N/A	#N/A	#N/A	#N/A	#N/A	#N/A	#N/A	#N/A	#N/A	#N/A	#N/A	#N/A
Ccel_0119	hypothetical protein	FALSE	FALSE	FALSE	FALSE	FALSE	FALSE	#N/A	#N/A	#N/A	#N/A	#N/A	#N/A	#N/A	#N/A	#N/A	#N/A	#N/A	#N/A	#N/A	#N/A	#N/A	#N/A
Ccel_0120	hypothetical protein	FALSE	FALSE	FALSE	FALSE	FALSE	FALSE	#N/A	#N/A	#N/A	#N/A	#N/A	#N/A	#N/A	#N/A	#N/A	#N/A	#N/A	#N/A	#N/A	#N/A	#N/A	#N/A
Ccel_0121	hypothetical protein	FALSE	FALSE	FALSE	FALSE	TRUE	FALSE					NA	NA	NA	NA	NA	NA	NA	NA	NA	NA	NA	NA
Ccel_0122	Radical SAM domain protein	FALSE	FALSE	FALSE	FALSE	FALSE	FALSE	#N/A	#N/A	#N/A	#N/A	#N/A	#N/A	#N/A	#N/A	#N/A	#N/A	#N/A	#N/A	#N/A	#N/A	#N/A	#N/A
Ccel_0123	ABC transporter related	FALSE	FALSE	FALSE	FALSE	TRUE	FALSE					NA	NA	NA	NA	NA	NA	NA	NA	NA	NA	NA	NA
Ccel_0124	DEAD/DEAH box helicase domain protein	FALSE	FALSE	FALSE	FALSE	FALSE	FALSE	#N/A	#N/A	#N/A	#N/A	#N/A	#N/A	#N/A	#N/A	#N/A	#N/A	#N/A	#N/A	#N/A	#N/A	#N/A	#N/A
Ccel_0125	transcriptional regulator, AraC family	FALSE	FALSE	FALSE	FALSE	TRUE	FALSE					NA	NA	NA	NA	NA	NA	NA	NA	NA	NA	NA	NA
Ccel_0126	3-isopropylmalate dehydratase, large subunit	FALSE	FALSE	FALSE	FALSE	TRUE	FALSE					0.775928	0.539825	-0.0244292	-0.0337826	-0.0488584	-0.0675651	0.257431	0.860053	0.0994461	0.00913109	0.198892	0.0182622
Ccel_0127	3-isopropylmalate dehydratase, small subunit	FALSE	FALSE	FALSE	FALSE	FALSE	FALSE	#N/A	#N/A	#N/A	#N/A	#N/A	#N/A	#N/A	#N/A	#N/A	#N/A	#N/A	#N/A	#N/A	#N/A	#N/A	#N/A
Ccel_0128	3-isopropylmalate dehydrogenase	FALSE	FALSE	FALSE	FALSE	TRUE	TRUE		+			0.0213958	0.204869	0.0558363	0.103547	0.111673	0.207094	0.00823104	0.571485	0.0694935	-0.0454142	0.138987	-0.0908284
Ccel_0129	protein of unknown function DUF6 transmembrane	FALSE	FALSE	FALSE	FALSE	TRUE	FALSE					NA	NA	NA	NA	NA	NA	NA	NA	NA	NA	NA	NA
Ccel_0130	hypothetical protein	FALSE	FALSE	FALSE	FALSE	FALSE	FALSE	#N/A	#N/A	#N/A	#N/A	#N/A	#N/A	#N/A	#N/A	#N/A	#N/A	#N/A	#N/A	#N/A	#N/A	#N/A	#N/A
Ccel_0131	cyanophycinase	FALSE	FALSE	FALSE	FALSE	FALSE	FALSE	#N/A	#N/A	#N/A	#N/A	#N/A	#N/A	#N/A	#N/A	#N/A	#N/A	#N/A	#N/A	#N/A	#N/A	#N/A	#N/A
Ccel_0132	cyanophycin synthetase	FALSE	FALSE	FALSE	FALSE	FALSE	FALSE	#N/A	#N/A	#N/A	#N/A	#N/A	#N/A	#N/A	#N/A	#N/A	#N/A	#N/A	#N/A	#N/A	#N/A	#N/A	#N/A
Ccel_0133	hypothetical protein	FALSE	FALSE	FALSE	FALSE	FALSE	FALSE	#N/A	#N/A	#N/A	#N/A	#N/A	#N/A	#N/A	#N/A	#N/A	#N/A	#N/A	#N/A	#N/A	#N/A	#N/A	#N/A
Ccel_0134	biotin/acetyl-CoA-carboxylase ligase	FALSE	FALSE	FALSE	FALSE	TRUE	FALSE					NA	NA	NA	NA	NA	NA	NA	NA	NA	NA	NA	NA
Ccel_0135	hypothetical protein	FALSE	FALSE	FALSE	FALSE	FALSE	FALSE	#N/A	#N/A	#N/A	#N/A	#N/A	#N/A	#N/A	#N/A	#N/A	#N/A	#N/A	#N/A	#N/A	#N/A	#N/A	#N/A
Ccel_0136	putative transcriptional acitvator, Baf family	FALSE	FALSE	FALSE	FALSE	TRUE	FALSE					NA	NA	NA	NA	NA	NA	NA	NA	NA	NA	NA	NA
Ccel_0137	L-lactate dehydrogenase	FALSE	FALSE	TRUE	FALSE	TRUE	FALSE					0.153343	0.600735	0.0444207	-0.0670938	0.0888414	-0.134188	0.0660311	0.873911	0.0598139	0.018393	0.119628	0.036786
Ccel_0138	malic protein NAD-binding	FALSE	FALSE	FALSE	FALSE	TRUE	FALSE					0.43755	0.160808	0.0182591	-0.0516601	0.0365182	-0.10332	0.0502842	0.323545	0.0505449	-0.0353052	0.10109	-0.0706103
Ccel_0139	Mannitol dehydrogenase domain protein	FALSE	FALSE	FALSE	FALSE	FALSE	FALSE	#N/A	#N/A	#N/A	#N/A	#N/A	#N/A	#N/A	#N/A	#N/A	#N/A	#N/A	#N/A	#N/A	#N/A	#N/A	#N/A
Ccel_0140	mannonate dehydratase	FALSE	FALSE	FALSE	FALSE	TRUE	FALSE					NA	NA	NA	NA	NA	NA	NA	NA	NA	NA	NA	NA
Ccel_0141	Glycosyl hydrolase 67 middle domain protein	FALSE	TRUE	FALSE	FALSE	TRUE	FALSE					NA	NA	NA	NA	NA	NA	NA	NA	NA	NA	NA	NA
Ccel_0142	transcriptional regulator, AraC family	FALSE	FALSE	FALSE	FALSE	TRUE	FALSE					NA	NA	NA	NA	NA	NA	NA	NA	NA	NA	NA	NA
Ccel_0143	binding-protein-dependent transport systems inner membrane component	FALSE	FALSE	FALSE	FALSE	TRUE	FALSE					NA	NA	NA	NA	NA	NA	NA	NA	NA	NA	NA	NA
Ccel_0144	binding-protein-dependent transport systems inner membrane component	FALSE	FALSE	FALSE	FALSE	FALSE	FALSE	#N/A	#N/A	#N/A	#N/A	#N/A	#N/A	#N/A	#N/A	#N/A	#N/A	#N/A	#N/A	#N/A	#N/A	#N/A	#N/A
Ccel_0145	extracellular solute-binding protein family 1	FALSE	FALSE	FALSE	FALSE	TRUE	FALSE			+		NA	0.00243657	NA	0.153944	NA	0.307887	NA	0.82548	NA	-0.00751243	NA	-0.0150249
Ccel_0146	polysaccharide deacetylase	FALSE	FALSE	FALSE	FALSE	TRUE	FALSE					NA	NA	NA	NA	NA	NA	NA	NA	NA	NA	NA	NA
Ccel_0147	two component transcriptional regulator, AraC family	FALSE	FALSE	FALSE	FALSE	FALSE	FALSE	#N/A	#N/A	#N/A	#N/A	#N/A	#N/A	#N/A	#N/A	#N/A	#N/A	#N/A	#N/A	#N/A	#N/A	#N/A	#N/A
Ccel_0148	putative sensor with HAMP domain	FALSE	FALSE	FALSE	FALSE	FALSE	FALSE	#N/A	#N/A	#N/A	#N/A	#N/A	#N/A	#N/A	#N/A	#N/A	#N/A	#N/A	#N/A	#N/A	#N/A	#N/A	#N/A
Ccel_0149	two component transcriptional regulator, AraC family	FALSE	FALSE	FALSE	FALSE	FALSE	FALSE	#N/A	#N/A	#N/A	#N/A	#N/A	#N/A	#N/A	#N/A	#N/A	#N/A	#N/A	#N/A	#N/A	#N/A	#N/A	#N/A
Ccel_0150	extracellular solute-binding protein family 1	FALSE	FALSE	FALSE	FALSE	TRUE	FALSE			+		NA	4.33627e-05	NA	0.379984	NA	0.759968	NA	0.413752	NA	0.0388643	NA	0.0777285
Ccel_0151	binding-protein-dependent transport systems inner membrane component	FALSE	FALSE	FALSE	FALSE	FALSE	FALSE	#N/A	#N/A	#N/A	#N/A	#N/A	#N/A	#N/A	#N/A	#N/A	#N/A	#N/A	#N/A	#N/A	#N/A	#N/A	#N/A
Ccel_0152	binding-protein-dependent transport systems inner membrane component	FALSE	FALSE	FALSE	FALSE	FALSE	FALSE	#N/A	#N/A	#N/A	#N/A	#N/A	#N/A	#N/A	#N/A	#N/A	#N/A	#N/A	#N/A	#N/A	#N/A	#N/A	#N/A
Ccel_0153	glycoside hydrolase family 10	FALSE	TRUE	FALSE	FALSE	FALSE	FALSE	#N/A	#N/A	#N/A	#N/A	#N/A	#N/A	#N/A	#N/A	#N/A	#N/A	#N/A	#N/A	#N/A	#N/A	#N/A	#N/A
Ccel_0154	glycoside hydrolase family 2 TIM barrel	FALSE	TRUE	FALSE	FALSE	TRUE	FALSE					NA	NA	NA	NA	NA	NA	NA	NA	NA	NA	NA	NA
Ccel_0155	Orn/Lys/Arg decarboxylase major region	FALSE	FALSE	FALSE	FALSE	FALSE	FALSE	#N/A	#N/A	#N/A	#N/A	#N/A	#N/A	#N/A	#N/A	#N/A	#N/A	#N/A	#N/A	#N/A	#N/A	#N/A	#N/A
Ccel_0156	thymidylate kinase	FALSE	FALSE	FALSE	FALSE	FALSE	FALSE	#N/A	#N/A	#N/A	#N/A	#N/A	#N/A	#N/A	#N/A	#N/A	#N/A	#N/A	#N/A	#N/A	#N/A	#N/A	#N/A
Ccel_0157	protein of unknown function DUF970	FALSE	FALSE	FALSE	FALSE	TRUE	FALSE					NA	NA	NA	NA	NA	NA	NA	NA	NA	NA	NA	NA
Ccel_0158	protein of unknown function DUF327	FALSE	FALSE	FALSE	FALSE	FALSE	FALSE	#N/A	#N/A	#N/A	#N/A	#N/A	#N/A	#N/A	#N/A	#N/A	#N/A	#N/A	#N/A	#N/A	#N/A	#N/A	#N/A
Ccel_0159	DNA polymerase III, delta prime subunit	FALSE	FALSE	FALSE	FALSE	FALSE	FALSE	#N/A	#N/A	#N/A	#N/A	#N/A	#N/A	#N/A	#N/A	#N/A	#N/A	#N/A	#N/A	#N/A	#N/A	#N/A	#N/A
Ccel_0160	PSP1 domain protein	FALSE	FALSE	FALSE	FALSE	TRUE	FALSE					NA	NA	NA	NA	NA	NA	NA	NA	NA	NA	NA	NA
Ccel_0161	4Fe-4S ferredoxin iron-sulfur binding domain protein	FALSE	FALSE	FALSE	FALSE	FALSE	FALSE	#N/A	#N/A	#N/A	#N/A	#N/A	#N/A	#N/A	#N/A	#N/A	#N/A	#N/A	#N/A	#N/A	#N/A	#N/A	#N/A
Ccel_0162	Methyltransferase type 11	FALSE	FALSE	FALSE	FALSE	FALSE	FALSE	#N/A	#N/A	#N/A	#N/A	#N/A	#N/A	#N/A	#N/A	#N/A	#N/A	#N/A	#N/A	#N/A	#N/A	#N/A	#N/A
Ccel_0163	Uroporphyrin-III C/tetrapyrrole (Corrin/Porphyrin) methyltransferase	FALSE	FALSE	FALSE	FALSE	FALSE	FALSE	#N/A	#N/A	#N/A	#N/A	#N/A	#N/A	#N/A	#N/A	#N/A	#N/A	#N/A	#N/A	#N/A	#N/A	#N/A	#N/A
Ccel_0164	transcriptional regulator, AbrB family	FALSE	FALSE	FALSE	FALSE	FALSE	FALSE	#N/A	#N/A	#N/A	#N/A	#N/A	#N/A	#N/A	#N/A	#N/A	#N/A	#N/A	#N/A	#N/A	#N/A	#N/A	#N/A
Ccel_0165	nucleoside recognition domain protein	FALSE	FALSE	FALSE	FALSE	FALSE	FALSE	#N/A	#N/A	#N/A	#N/A	#N/A	#N/A	#N/A	#N/A	#N/A	#N/A	#N/A	#N/A	#N/A	#N/A	#N/A	#N/A
Ccel_0166	nucleoside recognition domain protein	FALSE	FALSE	FALSE	FALSE	FALSE	FALSE	#N/A	#N/A	#N/A	#N/A	#N/A	#N/A	#N/A	#N/A	#N/A	#N/A	#N/A	#N/A	#N/A	#N/A	#N/A	#N/A
Ccel_0167	hypothetical protein	FALSE	FALSE	FALSE	FALSE	FALSE	FALSE	#N/A	#N/A	#N/A	#N/A	#N/A	#N/A	#N/A	#N/A	#N/A	#N/A	#N/A	#N/A	#N/A	#N/A	#N/A	#N/A
Ccel_0168	hydrolase, TatD family	FALSE	FALSE	FALSE	FALSE	FALSE	FALSE	#N/A	#N/A	#N/A	#N/A	#N/A	#N/A	#N/A	#N/A	#N/A	#N/A	#N/A	#N/A	#N/A	#N/A	#N/A	#N/A
Ccel_0169	hypothetical protein	FALSE	FALSE	FALSE	FALSE	TRUE	FALSE					NA	NA	NA	NA	NA	NA	NA	NA	NA	NA	NA	NA
Ccel_0170	3D domain protein	FALSE	FALSE	FALSE	FALSE	FALSE	FALSE	#N/A	#N/A	#N/A	#N/A	#N/A	#N/A	#N/A	#N/A	#N/A	#N/A	#N/A	#N/A	#N/A	#N/A	#N/A	#N/A
Ccel_0171	dimethyladenosine transferase	FALSE	FALSE	FALSE	FALSE	FALSE	FALSE	#N/A	#N/A	#N/A	#N/A	#N/A	#N/A	#N/A	#N/A	#N/A	#N/A	#N/A	#N/A	#N/A	#N/A	#N/A	#N/A
Ccel_0172	hypothetical protein	FALSE	FALSE	FALSE	FALSE	FALSE	FALSE	#N/A	#N/A	#N/A	#N/A	#N/A	#N/A	#N/A	#N/A	#N/A	#N/A	#N/A	#N/A	#N/A	#N/A	#N/A	#N/A
Ccel_0173	hemerythrin-like metal-binding protein	FALSE	FALSE	FALSE	FALSE	FALSE	FALSE	#N/A	#N/A	#N/A	#N/A	#N/A	#N/A	#N/A	#N/A	#N/A	#N/A	#N/A	#N/A	#N/A	#N/A	#N/A	#N/A
Ccel_0174	protein of unknown function DUF710	FALSE	FALSE	FALSE	FALSE	FALSE	FALSE	#N/A	#N/A	#N/A	#N/A	#N/A	#N/A	#N/A	#N/A	#N/A	#N/A	#N/A	#N/A	#N/A	#N/A	#N/A	#N/A
Ccel_0175	metalloenzyme domain protein	FALSE	FALSE	FALSE	FALSE	FALSE	FALSE	#N/A	#N/A	#N/A	#N/A	#N/A	#N/A	#N/A	#N/A	#N/A	#N/A	#N/A	#N/A	#N/A	#N/A	#N/A	#N/A
Ccel_0176	peptidase U32	FALSE	FALSE	FALSE	FALSE	TRUE	FALSE					NA	NA	NA	NA	NA	NA	NA	NA	NA	NA	NA	NA
Ccel_0177	deoxyuridine 5'-triphosphate nucleotidohydrolase Dut	FALSE	FALSE	FALSE	FALSE	TRUE	FALSE					NA	NA	NA	NA	NA	NA	NA	NA	NA	NA	NA	NA
Ccel_0178	GTP-binding proten HflX	FALSE	FALSE	FALSE	FALSE	TRUE	FALSE					NA	NA	NA	NA	NA	NA	NA	NA	NA	NA	NA	NA
Ccel_0179	NUDIX hydrolase	FALSE	FALSE	FALSE	FALSE	TRUE	FALSE					0.0479992	NA	-0.103688	NA	-0.207376	NA	0.306097	NA	0.0489727	NA	0.0979454	NA
Ccel_0180	protein of unknown function UPF0029	FALSE	FALSE	FALSE	FALSE	FALSE	FALSE	#N/A	#N/A	#N/A	#N/A	#N/A	#N/A	#N/A	#N/A	#N/A	#N/A	#N/A	#N/A	#N/A	#N/A	#N/A	#N/A
Ccel_0181	protein of unknown function DUF28	FALSE	FALSE	FALSE	FALSE	TRUE	FALSE					NA	NA	NA	NA	NA	NA	NA	NA	NA	NA	NA	NA
Ccel_0182	hypothetical protein	FALSE	FALSE	FALSE	FALSE	FALSE	FALSE	#N/A	#N/A	#N/A	#N/A	#N/A	#N/A	#N/A	#N/A	#N/A	#N/A	#N/A	#N/A	#N/A	#N/A	#N/A	#N/A
Ccel_0183	hypothetical protein	FALSE	FALSE	FALSE	FALSE	TRUE	FALSE					0.515397	0.0830038	0.0307058	0.080579	0.0614115	0.161158	0.509721	0.860053	-0.031273	-0.00716745	-0.062546	-0.0143349
Ccel_0184	pseudo	FALSE	FALSE	FALSE	FALSE	FALSE	FALSE	#N/A	#N/A	#N/A	#N/A	#N/A	#N/A	#N/A	#N/A	#N/A	#N/A	#N/A	#N/A	#N/A	#N/A	#N/A	#N/A
Ccel_0185	hypothetical protein	FALSE	FALSE	FALSE	FALSE	FALSE	FALSE	#N/A	#N/A	#N/A	#N/A	#N/A	#N/A	#N/A	#N/A	#N/A	#N/A	#N/A	#N/A	#N/A	#N/A	#N/A	#N/A
Ccel_0186	transcriptional regulator, AraC family	FALSE	FALSE	FALSE	FALSE	FALSE	FALSE	#N/A	#N/A	#N/A	#N/A	#N/A	#N/A	#N/A	#N/A	#N/A	#N/A	#N/A	#N/A	#N/A	#N/A	#N/A	#N/A
Ccel_0187	hypothetical protein	FALSE	FALSE	FALSE	FALSE	FALSE	FALSE	#N/A	#N/A	#N/A	#N/A	#N/A	#N/A	#N/A	#N/A	#N/A	#N/A	#N/A	#N/A	#N/A	#N/A	#N/A	#N/A
Ccel_0188	methyltransferase small	FALSE	FALSE	FALSE	FALSE	FALSE	FALSE	#N/A	#N/A	#N/A	#N/A	#N/A	#N/A	#N/A	#N/A	#N/A	#N/A	#N/A	#N/A	#N/A	#N/A	#N/A	#N/A
Ccel_0189	hypothetical protein	FALSE	FALSE	FALSE	FALSE	FALSE	FALSE	#N/A	#N/A	#N/A	#N/A	#N/A	#N/A	#N/A	#N/A	#N/A	#N/A	#N/A	#N/A	#N/A	#N/A	#N/A	#N/A
Ccel_0190	hypothetical protein	FALSE	FALSE	FALSE	FALSE	FALSE	FALSE	#N/A	#N/A	#N/A	#N/A	#N/A	#N/A	#N/A	#N/A	#N/A	#N/A	#N/A	#N/A	#N/A	#N/A	#N/A	#N/A
Ccel_0191	Appr-1-p processing domain protein	FALSE	FALSE	FALSE	FALSE	FALSE	FALSE	#N/A	#N/A	#N/A	#N/A	#N/A	#N/A	#N/A	#N/A	#N/A	#N/A	#N/A	#N/A	#N/A	#N/A	#N/A	#N/A
Ccel_0192	NADPH-dependent FMN reductase	FALSE	FALSE	FALSE	FALSE	FALSE	FALSE	#N/A	#N/A	#N/A	#N/A	#N/A	#N/A	#N/A	#N/A	#N/A	#N/A	#N/A	#N/A	#N/A	#N/A	#N/A	#N/A
Ccel_0193	hypothetical protein	FALSE	FALSE	FALSE	FALSE	TRUE	FALSE					NA	NA	NA	NA	NA	NA	NA	NA	NA	NA	NA	NA
Ccel_0194	metal dependent phosphohydrolase	FALSE	FALSE	FALSE	FALSE	FALSE	FALSE	#N/A	#N/A	#N/A	#N/A	#N/A	#N/A	#N/A	#N/A	#N/A	#N/A	#N/A	#N/A	#N/A	#N/A	#N/A	#N/A
Ccel_0195	ABC transporter related	FALSE	FALSE	FALSE	FALSE	TRUE	FALSE					NA	NA	NA	NA	NA	NA	NA	NA	NA	NA	NA	NA
Ccel_0196	putative ABC transporter, permease protein	FALSE	FALSE	FALSE	FALSE	FALSE	FALSE	#N/A	#N/A	#N/A	#N/A	#N/A	#N/A	#N/A	#N/A	#N/A	#N/A	#N/A	#N/A	#N/A	#N/A	#N/A	#N/A
Ccel_0197	protein of unknown function DUF1113	FALSE	FALSE	FALSE	FALSE	TRUE	FALSE					NA	NA	NA	NA	NA	NA	NA	NA	NA	NA	NA	NA
Ccel_0198	two component transcriptional regulator, AraC family	FALSE	FALSE	FALSE	FALSE	FALSE	FALSE	#N/A	#N/A	#N/A	#N/A	#N/A	#N/A	#N/A	#N/A	#N/A	#N/A	#N/A	#N/A	#N/A	#N/A	#N/A	#N/A
Ccel_0199	putative sensor with HAMP domain	FALSE	FALSE	FALSE	FALSE	FALSE	FALSE	#N/A	#N/A	#N/A	#N/A	#N/A	#N/A	#N/A	#N/A	#N/A	#N/A	#N/A	#N/A	#N/A	#N/A	#N/A	#N/A
Ccel_0200	extracellular solute-binding protein family 1	FALSE	FALSE	FALSE	FALSE	TRUE	FALSE			-	+	NA	3.36873e-14	NA	-1.95822	NA	-3.91644	NA	3.36873e-14	NA	1.95822	NA	3.91644
Ccel_0201	binding-protein-dependent transport systems inner membrane component	FALSE	FALSE	FALSE	FALSE	FALSE	FALSE	#N/A	#N/A	#N/A	#N/A	#N/A	#N/A	#N/A	#N/A	#N/A	#N/A	#N/A	#N/A	#N/A	#N/A	#N/A	#N/A
Ccel_0202	binding-protein-dependent transport systems inner membrane component	FALSE	FALSE	FALSE	FALSE	FALSE	FALSE	#N/A	#N/A	#N/A	#N/A	#N/A	#N/A	#N/A	#N/A	#N/A	#N/A	#N/A	#N/A	#N/A	#N/A	#N/A	#N/A
Ccel_0203	glycoside hydrolase family 3 domain protein	FALSE	TRUE	FALSE	FALSE	TRUE	TRUE		+			0.0578976	0.910735	0.0664399	0.00464835	0.13288	0.0092967	0.001388	0.74423	0.15286	-0.0155702	0.30572	-0.0311404
Ccel_0204	NusG antitermination factor	FALSE	FALSE	FALSE	FALSE	FALSE	FALSE	#N/A	#N/A	#N/A	#N/A	#N/A	#N/A	#N/A	#N/A	#N/A	#N/A	#N/A	#N/A	#N/A	#N/A	#N/A	#N/A
Ccel_0205	tRNA synthetase class I (M)	FALSE	FALSE	FALSE	FALSE	TRUE	FALSE					NA	NA	NA	NA	NA	NA	NA	NA	NA	NA	NA	NA
Ccel_0206	hypothetical protein	FALSE	FALSE	FALSE	FALSE	FALSE	FALSE	#N/A	#N/A	#N/A	#N/A	#N/A	#N/A	#N/A	#N/A	#N/A	#N/A	#N/A	#N/A	#N/A	#N/A	#N/A	#N/A
Ccel_0207	transposase IS3/IS911 family protein	FALSE	FALSE	FALSE	FALSE	FALSE	FALSE	#N/A	#N/A	#N/A	#N/A	#N/A	#N/A	#N/A	#N/A	#N/A	#N/A	#N/A	#N/A	#N/A	#N/A	#N/A	#N/A
Ccel_0208	Integrase catalytic region	FALSE	FALSE	FALSE	FALSE	TRUE	FALSE					NA	NA	NA	NA	NA	NA	NA	NA	NA	NA	NA	NA
Ccel_0209	Xanthine/uracil/vitamin C permease	FALSE	FALSE	FALSE	FALSE	FALSE	FALSE	#N/A	#N/A	#N/A	#N/A	#N/A	#N/A	#N/A	#N/A	#N/A	#N/A	#N/A	#N/A	#N/A	#N/A	#N/A	#N/A
Ccel_0210	Acetyl xylan esterase	FALSE	TRUE	FALSE	FALSE	TRUE	FALSE					NA	NA	NA	NA	NA	NA	NA	NA	NA	NA	NA	NA
Ccel_0211	ATPase	FALSE	FALSE	FALSE	FALSE	FALSE	FALSE	#N/A	#N/A	#N/A	#N/A	#N/A	#N/A	#N/A	#N/A	#N/A	#N/A	#N/A	#N/A	#N/A	#N/A	#N/A	#N/A
Ccel_0212	phosphoenolpyruvate carboxykinase (GTP)	FALSE	FALSE	FALSE	FALSE	TRUE	FALSE					0.864856	0.0226486	0.00876643	-0.108183	0.0175329	-0.216366	0.0147097	0.78182	0.166255	0.0111468	0.332509	0.0222936
Ccel_0213	hypothetical protein	FALSE	FALSE	FALSE	FALSE	FALSE	FALSE	#N/A	#N/A	#N/A	#N/A	#N/A	#N/A	#N/A	#N/A	#N/A	#N/A	#N/A	#N/A	#N/A	#N/A	#N/A	#N/A
Ccel_0214	Glucuronate isomerase	FALSE	FALSE	FALSE	FALSE	TRUE	FALSE					NA	NA	NA	NA	NA	NA	NA	NA	NA	NA	NA	NA
Ccel_0215	protein of unknown function DUF255	FALSE	FALSE	FALSE	FALSE	TRUE	FALSE					NA	0.413752	NA	-0.121921	NA	-0.243841	NA	0.448074	NA	-0.113873	NA	-0.227746
Ccel_0216	transcriptional regulator, PadR-like family	FALSE	FALSE	FALSE	FALSE	FALSE	FALSE	#N/A	#N/A	#N/A	#N/A	#N/A	#N/A	#N/A	#N/A	#N/A	#N/A	#N/A	#N/A	#N/A	#N/A	#N/A	#N/A
Ccel_0217	hypothetical protein	FALSE	FALSE	FALSE	FALSE	FALSE	FALSE	#N/A	#N/A	#N/A	#N/A	#N/A	#N/A	#N/A	#N/A	#N/A	#N/A	#N/A	#N/A	#N/A	#N/A	#N/A	#N/A
Ccel_0218	Methyltransferase type 11	FALSE	FALSE	FALSE	FALSE	FALSE	FALSE	#N/A	#N/A	#N/A	#N/A	#N/A	#N/A	#N/A	#N/A	#N/A	#N/A	#N/A	#N/A	#N/A	#N/A	#N/A	#N/A
Ccel_0219	methyl-accepting chemotaxis sensory transducer	FALSE	FALSE	FALSE	FALSE	FALSE	FALSE	#N/A	#N/A	#N/A	#N/A	#N/A	#N/A	#N/A	#N/A	#N/A	#N/A	#N/A	#N/A	#N/A	#N/A	#N/A	#N/A
Ccel_0220	Integrase catalytic region	FALSE	FALSE	FALSE	FALSE	FALSE	FALSE	#N/A	#N/A	#N/A	#N/A	#N/A	#N/A	#N/A	#N/A	#N/A	#N/A	#N/A	#N/A	#N/A	#N/A	#N/A	#N/A
Ccel_0221	methyl-accepting chemotaxis sensory transducer	FALSE	FALSE	FALSE	FALSE	FALSE	FALSE	#N/A	#N/A	#N/A	#N/A	#N/A	#N/A	#N/A	#N/A	#N/A	#N/A	#N/A	#N/A	#N/A	#N/A	#N/A	#N/A
Ccel_0222	transcriptional regulator, GntR family	FALSE	FALSE	FALSE	FALSE	FALSE	FALSE	#N/A	#N/A	#N/A	#N/A	#N/A	#N/A	#N/A	#N/A	#N/A	#N/A	#N/A	#N/A	#N/A	#N/A	#N/A	#N/A
Ccel_0223	ABC transporter related	FALSE	FALSE	FALSE	FALSE	FALSE	FALSE	#N/A	#N/A	#N/A	#N/A	#N/A	#N/A	#N/A	#N/A	#N/A	#N/A	#N/A	#N/A	#N/A	#N/A	#N/A	#N/A
Ccel_0224	hypothetical protein	FALSE	FALSE	FALSE	FALSE	FALSE	FALSE	#N/A	#N/A	#N/A	#N/A	#N/A	#N/A	#N/A	#N/A	#N/A	#N/A	#N/A	#N/A	#N/A	#N/A	#N/A	#N/A
Ccel_0225	hypothetical protein	FALSE	FALSE	FALSE	FALSE	FALSE	FALSE	#N/A	#N/A	#N/A	#N/A	#N/A	#N/A	#N/A	#N/A	#N/A	#N/A	#N/A	#N/A	#N/A	#N/A	#N/A	#N/A
Ccel_0226	hypothetical protein	FALSE	FALSE	FALSE	FALSE	TRUE	FALSE					NA	NA	NA	NA	NA	NA	NA	NA	NA	NA	NA	NA
Ccel_0227	hypothetical protein	FALSE	FALSE	FALSE	FALSE	TRUE	FALSE					NA	NA	NA	NA	NA	NA	NA	NA	NA	NA	NA	NA
Ccel_0228	RNA polymerase, sigma-24 subunit, ECF subfamily	FALSE	FALSE	FALSE	FALSE	FALSE	FALSE	#N/A	#N/A	#N/A	#N/A	#N/A	#N/A	#N/A	#N/A	#N/A	#N/A	#N/A	#N/A	#N/A	#N/A	#N/A	#N/A
Ccel_0229	hypothetical protein	FALSE	FALSE	FALSE	FALSE	FALSE	FALSE	#N/A	#N/A	#N/A	#N/A	#N/A	#N/A	#N/A	#N/A	#N/A	#N/A	#N/A	#N/A	#N/A	#N/A	#N/A	#N/A
Ccel_0230	NUDIX hydrolase	FALSE	FALSE	FALSE	FALSE	FALSE	FALSE	#N/A	#N/A	#N/A	#N/A	#N/A	#N/A	#N/A	#N/A	#N/A	#N/A	#N/A	#N/A	#N/A	#N/A	#N/A	#N/A
Ccel_0231	glycoside hydrolase family 9	FALSE	TRUE	FALSE	FALSE	TRUE	FALSE					0.205292	NA	-0.140099	NA	-0.280198	NA	0.397246	NA	-0.0930275	NA	-0.186055	NA
Ccel_0232	hypothetical protein	FALSE	FALSE	FALSE	FALSE	FALSE	FALSE	#N/A	#N/A	#N/A	#N/A	#N/A	#N/A	#N/A	#N/A	#N/A	#N/A	#N/A	#N/A	#N/A	#N/A	#N/A	#N/A
Ccel_0233	C_GCAxxG_C_C family protein	FALSE	FALSE	FALSE	FALSE	FALSE	FALSE	#N/A	#N/A	#N/A	#N/A	#N/A	#N/A	#N/A	#N/A	#N/A	#N/A	#N/A	#N/A	#N/A	#N/A	#N/A	#N/A
Ccel_0234	cadmium-translocating P-type ATPase	FALSE	FALSE	FALSE	FALSE	TRUE	FALSE					NA	NA	NA	NA	NA	NA	NA	NA	NA	NA	NA	NA
Ccel_0235	Heavy metal transport/detoxification protein	FALSE	FALSE	FALSE	FALSE	FALSE	FALSE	#N/A	#N/A	#N/A	#N/A	#N/A	#N/A	#N/A	#N/A	#N/A	#N/A	#N/A	#N/A	#N/A	#N/A	#N/A	#N/A
Ccel_0236	transcriptional regulator, ArsR family	FALSE	FALSE	FALSE	FALSE	FALSE	FALSE	#N/A	#N/A	#N/A	#N/A	#N/A	#N/A	#N/A	#N/A	#N/A	#N/A	#N/A	#N/A	#N/A	#N/A	#N/A	#N/A
Ccel_0237	peptidase U57 YabG	FALSE	FALSE	FALSE	FALSE	FALSE	FALSE	#N/A	#N/A	#N/A	#N/A	#N/A	#N/A	#N/A	#N/A	#N/A	#N/A	#N/A	#N/A	#N/A	#N/A	#N/A	#N/A
Ccel_0238	hypothetical protein	FALSE	FALSE	FALSE	FALSE	FALSE	FALSE	#N/A	#N/A	#N/A	#N/A	#N/A	#N/A	#N/A	#N/A	#N/A	#N/A	#N/A	#N/A	#N/A	#N/A	#N/A	#N/A
Ccel_0239	hypothetical protein	FALSE	FALSE	FALSE	FALSE	FALSE	FALSE	#N/A	#N/A	#N/A	#N/A	#N/A	#N/A	#N/A	#N/A	#N/A	#N/A	#N/A	#N/A	#N/A	#N/A	#N/A	#N/A
Ccel_0240	hypothetical protein	FALSE	FALSE	FALSE	FALSE	FALSE	FALSE	#N/A	#N/A	#N/A	#N/A	#N/A	#N/A	#N/A	#N/A	#N/A	#N/A	#N/A	#N/A	#N/A	#N/A	#N/A	#N/A
Ccel_0241	hypothetical protein	FALSE	FALSE	FALSE	FALSE	FALSE	FALSE	#N/A	#N/A	#N/A	#N/A	#N/A	#N/A	#N/A	#N/A	#N/A	#N/A	#N/A	#N/A	#N/A	#N/A	#N/A	#N/A
Ccel_0242	DNA polymerase III, subunits gamma and tau	FALSE	FALSE	FALSE	FALSE	FALSE	FALSE	#N/A	#N/A	#N/A	#N/A	#N/A	#N/A	#N/A	#N/A	#N/A	#N/A	#N/A	#N/A	#N/A	#N/A	#N/A	#N/A
Ccel_0243	hypothetical protein	FALSE	FALSE	FALSE	FALSE	FALSE	FALSE	#N/A	#N/A	#N/A	#N/A	#N/A	#N/A	#N/A	#N/A	#N/A	#N/A	#N/A	#N/A	#N/A	#N/A	#N/A	#N/A
Ccel_0244	recombination protein RecR	FALSE	FALSE	FALSE	FALSE	FALSE	FALSE	#N/A	#N/A	#N/A	#N/A	#N/A	#N/A	#N/A	#N/A	#N/A	#N/A	#N/A	#N/A	#N/A	#N/A	#N/A	#N/A
Ccel_0245	hypothetical protein	FALSE	FALSE	FALSE	FALSE	FALSE	FALSE	#N/A	#N/A	#N/A	#N/A	#N/A	#N/A	#N/A	#N/A	#N/A	#N/A	#N/A	#N/A	#N/A	#N/A	#N/A	#N/A
Ccel_0246	two component transcriptional regulator, winged helix family	FALSE	FALSE	FALSE	FALSE	TRUE	FALSE					NA	NA	NA	NA	NA	NA	NA	NA	NA	NA	NA	NA
Ccel_0247	histidine kinase	FALSE	FALSE	FALSE	FALSE	FALSE	FALSE	#N/A	#N/A	#N/A	#N/A	#N/A	#N/A	#N/A	#N/A	#N/A	#N/A	#N/A	#N/A	#N/A	#N/A	#N/A	#N/A
Ccel_0248	DHHA2 domain protein	FALSE	FALSE	FALSE	FALSE	TRUE	FALSE					0.50213	NA	-0.190764	NA	-0.381528	NA	0.323963	NA	0.262087	NA	0.524174	NA
Ccel_0249	hypothetical protein	FALSE	FALSE	FALSE	FALSE	FALSE	FALSE	#N/A	#N/A	#N/A	#N/A	#N/A	#N/A	#N/A	#N/A	#N/A	#N/A	#N/A	#N/A	#N/A	#N/A	#N/A	#N/A
Ccel_0250	hypothetical protein	FALSE	FALSE	FALSE	FALSE	FALSE	FALSE	#N/A	#N/A	#N/A	#N/A	#N/A	#N/A	#N/A	#N/A	#N/A	#N/A	#N/A	#N/A	#N/A	#N/A	#N/A	#N/A
Ccel_0251	Spore coat protein CotH	FALSE	FALSE	FALSE	FALSE	FALSE	FALSE	#N/A	#N/A	#N/A	#N/A	#N/A	#N/A	#N/A	#N/A	#N/A	#N/A	#N/A	#N/A	#N/A	#N/A	#N/A	#N/A
Ccel_0252	protein of unknown function DUF21	FALSE	FALSE	FALSE	FALSE	FALSE	FALSE	#N/A	#N/A	#N/A	#N/A	#N/A	#N/A	#N/A	#N/A	#N/A	#N/A	#N/A	#N/A	#N/A	#N/A	#N/A	#N/A
Ccel_0253	hypothetical protein	FALSE	FALSE	FALSE	FALSE	TRUE	FALSE					0.0756911	0.129069	0.124015	0.228911	0.24803	0.457821	0.0624332	0.353483	0.132014	-0.145569	0.264028	-0.291138
Ccel_0254	hypothetical protein	FALSE	FALSE	FALSE	FALSE	TRUE	FALSE					0.244969	0.135222	0.0341301	0.118593	0.0682601	0.237186	0.332933	0.262885	0.0281707	0.0861157	0.0563414	0.172231
Ccel_0255	peptide chain release factor 1	FALSE	FALSE	FALSE	FALSE	TRUE	FALSE					NA	NA	NA	NA	NA	NA	NA	NA	NA	NA	NA	NA
Ccel_0256	zinc/iron permease	FALSE	FALSE	FALSE	FALSE	FALSE	FALSE	#N/A	#N/A	#N/A	#N/A	#N/A	#N/A	#N/A	#N/A	#N/A	#N/A	#N/A	#N/A	#N/A	#N/A	#N/A	#N/A
Ccel_0257	Sua5/YciO/YrdC/YwlC family protein	FALSE	FALSE	FALSE	FALSE	TRUE	FALSE					NA	NA	NA	NA	NA	NA	NA	NA	NA	NA	NA	NA
Ccel_0258	protein tyrosine phosphatase	FALSE	FALSE	FALSE	FALSE	TRUE	FALSE					NA	NA	NA	NA	NA	NA	NA	NA	NA	NA	NA	NA
Ccel_0259	sugar-phosphate isomerase, RpiB/LacA/LacB family	FALSE	FALSE	FALSE	FALSE	FALSE	FALSE	#N/A	#N/A	#N/A	#N/A	#N/A	#N/A	#N/A	#N/A	#N/A	#N/A	#N/A	#N/A	#N/A	#N/A	#N/A	#N/A
Ccel_0260	uracil phosphoribosyltransferase	FALSE	FALSE	FALSE	FALSE	TRUE	FALSE					0.0312789	NA	0.0614149	NA	0.12283	NA	0.043172	NA	0.0563434	NA	0.112687	NA
Ccel_0261	CMP/dCMP deaminase zinc-binding	FALSE	FALSE	FALSE	FALSE	TRUE	FALSE					NA	NA	NA	NA	NA	NA	NA	NA	NA	NA	NA	NA
Ccel_0262	UDP-N-acetylglucosamine 2-epimerase	FALSE	FALSE	FALSE	FALSE	TRUE	FALSE					NA	NA	NA	NA	NA	NA	NA	NA	NA	NA	NA	NA
Ccel_0263	OmpA/MotB domain protein	FALSE	FALSE	FALSE	FALSE	FALSE	FALSE	#N/A	#N/A	#N/A	#N/A	#N/A	#N/A	#N/A	#N/A	#N/A	#N/A	#N/A	#N/A	#N/A	#N/A	#N/A	#N/A
Ccel_0264	MotA/TolQ/ExbB proton channel	FALSE	FALSE	FALSE	FALSE	FALSE	FALSE	#N/A	#N/A	#N/A	#N/A	#N/A	#N/A	#N/A	#N/A	#N/A	#N/A	#N/A	#N/A	#N/A	#N/A	#N/A	#N/A
Ccel_0265	hypothetical protein	FALSE	FALSE	FALSE	FALSE	FALSE	FALSE	#N/A	#N/A	#N/A	#N/A	#N/A	#N/A	#N/A	#N/A	#N/A	#N/A	#N/A	#N/A	#N/A	#N/A	#N/A	#N/A
Ccel_0266	ATP synthase F0, A subunit	FALSE	FALSE	FALSE	FALSE	TRUE	FALSE					NA	NA	NA	NA	NA	NA	NA	NA	NA	NA	NA	NA
Ccel_0267	ATP synthase F0, C subunit	FALSE	FALSE	FALSE	FALSE	FALSE	FALSE	#N/A	#N/A	#N/A	#N/A	#N/A	#N/A	#N/A	#N/A	#N/A	#N/A	#N/A	#N/A	#N/A	#N/A	#N/A	#N/A
Ccel_0268	ATP synthase F0, B subunit	FALSE	FALSE	FALSE	FALSE	FALSE	FALSE	#N/A	#N/A	#N/A	#N/A	#N/A	#N/A	#N/A	#N/A	#N/A	#N/A	#N/A	#N/A	#N/A	#N/A	#N/A	#N/A
Ccel_0269	ATP synthase F1, delta subunit	FALSE	FALSE	FALSE	FALSE	FALSE	FALSE	#N/A	#N/A	#N/A	#N/A	#N/A	#N/A	#N/A	#N/A	#N/A	#N/A	#N/A	#N/A	#N/A	#N/A	#N/A	#N/A
Ccel_0270	ATP synthase F1, alpha subunit	FALSE	FALSE	FALSE	FALSE	TRUE	TRUE		+			0.644226	0.297568	-0.00743504	-0.0780086	-0.0148701	-0.156017	0.00027201	0.210542	0.0988214	-0.0945082	0.197643	-0.189016
Ccel_0271	ATP synthase F1, gamma subunit	FALSE	FALSE	FALSE	FALSE	FALSE	FALSE	#N/A	#N/A	#N/A	#N/A	#N/A	#N/A	#N/A	#N/A	#N/A	#N/A	#N/A	#N/A	#N/A	#N/A	#N/A	#N/A
Ccel_0272	ATP synthase F1, beta subunit	FALSE	FALSE	FALSE	FALSE	TRUE	TRUE		+			0.906768	0.413752	0.00238438	-0.0540475	0.00476876	-0.108095	0.00625951	0.198488	0.0826086	-0.083193	0.165217	-0.166386
Ccel_0273	ATP synthase F1, epsilon subunit	FALSE	FALSE	FALSE	FALSE	FALSE	FALSE	#N/A	#N/A	#N/A	#N/A	#N/A	#N/A	#N/A	#N/A	#N/A	#N/A	#N/A	#N/A	#N/A	#N/A	#N/A	#N/A
Ccel_0274	S-layer domain protein	FALSE	FALSE	FALSE	FALSE	TRUE	FALSE			+	-	NA	1.14761e-08	NA	1.9746	NA	3.94921	NA	1.67358e-08	NA	-1.88055	NA	-3.7611
Ccel_0275	S-layer domain protein	FALSE	TRUE	FALSE	FALSE	FALSE	FALSE	#N/A	#N/A	#N/A	#N/A	#N/A	#N/A	#N/A	#N/A	#N/A	#N/A	#N/A	#N/A	#N/A	#N/A	#N/A	#N/A
Ccel_0276	fibronectin, type III	FALSE	FALSE	FALSE	FALSE	TRUE	FALSE					NA	0.758041	NA	0.0433931	NA	0.0867861	NA	0.611756	NA	-0.0726444	NA	-0.145289
Ccel_0277	Fibronectin type III domain protein	FALSE	FALSE	FALSE	FALSE	TRUE	FALSE					NA	0.524564	NA	0.277352	NA	0.554704	NA	0.813446	NA	-0.100947	NA	-0.201894
Ccel_0278	S-layer domain protein	FALSE	FALSE	FALSE	FALSE	FALSE	FALSE	#N/A	#N/A	#N/A	#N/A	#N/A	#N/A	#N/A	#N/A	#N/A	#N/A	#N/A	#N/A	#N/A	#N/A	#N/A	#N/A
Ccel_0279	Protein of unknown function DUF1779	FALSE	FALSE	FALSE	FALSE	FALSE	FALSE	#N/A	#N/A	#N/A	#N/A	#N/A	#N/A	#N/A	#N/A	#N/A	#N/A	#N/A	#N/A	#N/A	#N/A	#N/A	#N/A
Ccel_0280	UDP-N-acetylglucosamine 1-carboxyvinyltransferase	FALSE	FALSE	FALSE	FALSE	FALSE	FALSE	#N/A	#N/A	#N/A	#N/A	#N/A	#N/A	#N/A	#N/A	#N/A	#N/A	#N/A	#N/A	#N/A	#N/A	#N/A	#N/A
Ccel_0281	stage II sporulation protein D	FALSE	FALSE	FALSE	FALSE	FALSE	FALSE	#N/A	#N/A	#N/A	#N/A	#N/A	#N/A	#N/A	#N/A	#N/A	#N/A	#N/A	#N/A	#N/A	#N/A	#N/A	#N/A
Ccel_0282	Peptidase M23	FALSE	FALSE	FALSE	FALSE	FALSE	FALSE	#N/A	#N/A	#N/A	#N/A	#N/A	#N/A	#N/A	#N/A	#N/A	#N/A	#N/A	#N/A	#N/A	#N/A	#N/A	#N/A
Ccel_0283	D-alanine/D-alanine ligase	FALSE	FALSE	FALSE	FALSE	TRUE	FALSE					NA	NA	NA	NA	NA	NA	NA	NA	NA	NA	NA	NA
Ccel_0284	hypothetical protein	FALSE	FALSE	FALSE	FALSE	FALSE	FALSE	#N/A	#N/A	#N/A	#N/A	#N/A	#N/A	#N/A	#N/A	#N/A	#N/A	#N/A	#N/A	#N/A	#N/A	#N/A	#N/A
Ccel_0285	arginyl-tRNA synthetase	FALSE	FALSE	FALSE	FALSE	TRUE	FALSE					0.699576	0.226668	-0.0222841	0.070604	-0.0445683	0.141208	0.0326562	0.723184	0.158848	-0.0203667	0.317697	-0.0407334
Ccel_0286	polysaccharide deacetylase	FALSE	TRUE	FALSE	FALSE	TRUE	FALSE					NA	NA	NA	NA	NA	NA	NA	NA	NA	NA	NA	NA
Ccel_0287	methyl-accepting chemotaxis sensory transducer	FALSE	FALSE	FALSE	FALSE	TRUE	FALSE					NA	NA	NA	NA	NA	NA	NA	NA	NA	NA	NA	NA
Ccel_0288	hypothetical protein	FALSE	FALSE	FALSE	TRUE	TRUE	TRUE	+				0.00805783	NA	0.145232	NA	0.290465	NA	0.0939326	NA	0.0739997	NA	0.147999	NA
Ccel_0289	S-layer domain protein	FALSE	FALSE	FALSE	FALSE	TRUE	FALSE					NA	NA	NA	NA	NA	NA	NA	NA	NA	NA	NA	NA
Ccel_0290	carboxyl-terminal protease	FALSE	FALSE	FALSE	FALSE	TRUE	FALSE					NA	NA	NA	NA	NA	NA	NA	NA	NA	NA	NA	NA
Ccel_0291	CTP synthase	FALSE	FALSE	FALSE	FALSE	TRUE	FALSE					0.0604816	NA	0.0525121	NA	0.105024	NA	0.126352	NA	-0.040987	NA	-0.0819739	NA
Ccel_0292	stage II sporulation protein R	FALSE	FALSE	FALSE	FALSE	FALSE	FALSE	#N/A	#N/A	#N/A	#N/A	#N/A	#N/A	#N/A	#N/A	#N/A	#N/A	#N/A	#N/A	#N/A	#N/A	#N/A	#N/A
Ccel_0293	MgtC/SapB transporter	FALSE	FALSE	FALSE	FALSE	FALSE	FALSE	#N/A	#N/A	#N/A	#N/A	#N/A	#N/A	#N/A	#N/A	#N/A	#N/A	#N/A	#N/A	#N/A	#N/A	#N/A	#N/A
Ccel_0294	ATPase, P-type (transporting), HAD superfamily, subfamily IC	FALSE	FALSE	FALSE	FALSE	TRUE	FALSE					NA	NA	NA	NA	NA	NA	NA	NA	NA	NA	NA	NA
Ccel_0295	ABC transporter related	FALSE	FALSE	FALSE	FALSE	TRUE	FALSE					0.198488	NA	0.078397	NA	0.156794	NA	0.0204886	NA	0.162366	NA	0.324732	NA
Ccel_0296	ABC-2 type transporter	FALSE	FALSE	FALSE	FALSE	FALSE	FALSE	#N/A	#N/A	#N/A	#N/A	#N/A	#N/A	#N/A	#N/A	#N/A	#N/A	#N/A	#N/A	#N/A	#N/A	#N/A	#N/A
Ccel_0297	hypothetical protein	FALSE	FALSE	FALSE	FALSE	TRUE	FALSE					0.0326538	NA	0.0626348	NA	0.12527	NA	0.0719168	NA	0.0499404	NA	0.0998807	NA
Ccel_0298	hypothetical protein	FALSE	FALSE	FALSE	FALSE	TRUE	FALSE					NA	0.0651454	NA	-0.133662	NA	-0.267324	NA	0.295819	NA	-0.0705047	NA	-0.141009
Ccel_0299	hypothetical protein	FALSE	FALSE	FALSE	FALSE	FALSE	FALSE	#N/A	#N/A	#N/A	#N/A	#N/A	#N/A	#N/A	#N/A	#N/A	#N/A	#N/A	#N/A	#N/A	#N/A	#N/A	#N/A
Ccel_0300	hypothetical protein	FALSE	FALSE	FALSE	FALSE	FALSE	FALSE	#N/A	#N/A	#N/A	#N/A	#N/A	#N/A	#N/A	#N/A	#N/A	#N/A	#N/A	#N/A	#N/A	#N/A	#N/A	#N/A
Ccel_0301	hypothetical protein	FALSE	FALSE	FALSE	FALSE	FALSE	FALSE	#N/A	#N/A	#N/A	#N/A	#N/A	#N/A	#N/A	#N/A	#N/A	#N/A	#N/A	#N/A	#N/A	#N/A	#N/A	#N/A
Ccel_0302	dihydroxy-acid dehydratase	FALSE	FALSE	FALSE	FALSE	TRUE	FALSE					0.0769179	0.391496	-0.0529156	-0.0413469	-0.105831	-0.0826938	0.999736	0.601034	6.92655e-06	-0.025135	1.38531e-05	-0.05027
Ccel_0303	acetolactate synthase, large subunit, biosynthetic type	FALSE	FALSE	FALSE	FALSE	TRUE	FALSE					0.441408	NA	-0.126809	NA	-0.253618	NA	0.758371	NA	0.0454247	NA	0.0908495	NA
Ccel_0304	DEAD/DEAH box helicase domain protein	FALSE	FALSE	FALSE	FALSE	FALSE	FALSE	#N/A	#N/A	#N/A	#N/A	#N/A	#N/A	#N/A	#N/A	#N/A	#N/A	#N/A	#N/A	#N/A	#N/A	#N/A	#N/A
Ccel_0305	ribosomal protein L33	FALSE	FALSE	FALSE	FALSE	FALSE	FALSE	#N/A	#N/A	#N/A	#N/A	#N/A	#N/A	#N/A	#N/A	#N/A	#N/A	#N/A	#N/A	#N/A	#N/A	#N/A	#N/A
Ccel_0306	preprotein translocase, SecE subunit	FALSE	FALSE	FALSE	FALSE	TRUE	FALSE					0.49546	NA	0.0163052	NA	0.0326103	NA	0.0765857	NA	0.0451627	NA	0.0903254	NA
Ccel_0307	NusG antitermination factor	FALSE	FALSE	FALSE	FALSE	TRUE	TRUE		+			0.950767	NA	-0.00178059	NA	-0.00356119	NA	0.00868138	NA	0.108241	NA	0.216482	NA
Ccel_0308	ribosomal protein L11	FALSE	FALSE	FALSE	FALSE	FALSE	FALSE	#N/A	#N/A	#N/A	#N/A	#N/A	#N/A	#N/A	#N/A	#N/A	#N/A	#N/A	#N/A	#N/A	#N/A	#N/A	#N/A
Ccel_0309	ribosomal protein L1	FALSE	FALSE	FALSE	FALSE	TRUE	FALSE			-	+	0.225298	2.29556e-13	0.0430841	-3.75276	0.0861682	-7.50552	0.531339	0.0066041	0.0217872	0.132948	0.0435745	0.265897
Ccel_0310	ribosomal protein L10	FALSE	FALSE	FALSE	FALSE	TRUE	FALSE					0.831188	NA	0.00965859	NA	0.0193172	NA	0.0257866	NA	0.122261	NA	0.244523	NA
Ccel_0311	ribosomal protein L7/L12	FALSE	FALSE	FALSE	FALSE	TRUE	FALSE					NA	NA	NA	NA	NA	NA	NA	NA	NA	NA	NA	NA
Ccel_0312	DNA-directed RNA polymerase, beta subunit	FALSE	FALSE	FALSE	FALSE	TRUE	FALSE					NA	NA	NA	NA	NA	NA	NA	NA	NA	NA	NA	NA
Ccel_0313	DNA-directed RNA polymerase, beta' subunit	FALSE	FALSE	FALSE	FALSE	TRUE	FALSE					0.855477	NA	0.00802399	NA	0.016048	NA	0.109949	NA	0.0784396	NA	0.156879	NA
Ccel_0314	ribosomal protein L7Ae/L30e/S12e/Gadd45	FALSE	FALSE	FALSE	FALSE	FALSE	FALSE	#N/A	#N/A	#N/A	#N/A	#N/A	#N/A	#N/A	#N/A	#N/A	#N/A	#N/A	#N/A	#N/A	#N/A	#N/A	#N/A
Ccel_0315	ribosomal protein S12	FALSE	FALSE	FALSE	FALSE	TRUE	FALSE					NA	NA	NA	NA	NA	NA	NA	NA	NA	NA	NA	NA
Ccel_0316	ribosomal protein S7	FALSE	FALSE	FALSE	FALSE	TRUE	FALSE					NA	NA	NA	NA	NA	NA	NA	NA	NA	NA	NA	NA
Ccel_0317	translation elongation factor G	FALSE	FALSE	FALSE	FALSE	TRUE	FALSE					0.787772	0.945999	-0.0112972	0.00498974	-0.0225943	0.00997947	0.321576	0.528237	0.0424129	-0.0516156	0.0848258	-0.103231
Ccel_0318	translation elongation factor Tu	FALSE	FALSE	FALSE	FALSE	TRUE	FALSE					0.791533	NA	0.0129799	NA	0.0259597	NA	0.679335	NA	0.0211084	NA	0.0422167	NA
Ccel_0319	hypothetical protein	FALSE	FALSE	FALSE	FALSE	TRUE	TRUE	-	-			3.78806e-11	NA	-1.97752	NA	-3.95503	NA	5.0739e-11	NA	-1.90367	NA	-3.80735	NA
Ccel_0320	YdaE	FALSE	FALSE	FALSE	FALSE	FALSE	FALSE	#N/A	#N/A	#N/A	#N/A	#N/A	#N/A	#N/A	#N/A	#N/A	#N/A	#N/A	#N/A	#N/A	#N/A	#N/A	#N/A
Ccel_0321	beta-lactamase domain protein	FALSE	FALSE	FALSE	FALSE	TRUE	FALSE					0.0212675	0.399863	0.119472	0.0290308	0.238945	0.0580615	0.0114087	0.103884	0.138033	-0.0585332	0.276066	-0.117066
Ccel_0322	NifU-like domain-containing protein	FALSE	FALSE	FALSE	FALSE	TRUE	FALSE					0.0228815	0.518662	0.100656	-0.0375599	0.201313	-0.0751198	0.0221942	0.274198	0.101402	0.0642166	0.202803	0.128433
Ccel_0323	hypothetical protein	FALSE	FALSE	FALSE	FALSE	TRUE	TRUE	+	+			0.000639956	0.672754	0.105227	-0.0295476	0.210453	-0.0590952	0.00168729	0.198488	0.0898841	0.0911682	0.179768	0.182336
Ccel_0324	transcriptional repressor, CtsR	FALSE	FALSE	FALSE	FALSE	FALSE	FALSE	#N/A	#N/A	#N/A	#N/A	#N/A	#N/A	#N/A	#N/A	#N/A	#N/A	#N/A	#N/A	#N/A	#N/A	#N/A	#N/A
Ccel_0325	UvrB/UvrC protein	FALSE	FALSE	FALSE	FALSE	FALSE	FALSE	#N/A	#N/A	#N/A	#N/A	#N/A	#N/A	#N/A	#N/A	#N/A	#N/A	#N/A	#N/A	#N/A	#N/A	#N/A	#N/A
Ccel_0326	ATP:guanido phosphotransferase	FALSE	FALSE	FALSE	FALSE	FALSE	FALSE	#N/A	#N/A	#N/A	#N/A	#N/A	#N/A	#N/A	#N/A	#N/A	#N/A	#N/A	#N/A	#N/A	#N/A	#N/A	#N/A
Ccel_0327	ATPase AAA-2 domain protein	FALSE	FALSE	FALSE	FALSE	TRUE	FALSE			-		0.260023	0.00651429	-0.0905763	-0.287388	-0.181153	-0.574776	0.994477	0.695055	-0.000588193	-0.0301911	-0.00117639	-0.0603823
Ccel_0328	Radical SAM domain protein	FALSE	FALSE	FALSE	FALSE	FALSE	FALSE	#N/A	#N/A	#N/A	#N/A	#N/A	#N/A	#N/A	#N/A	#N/A	#N/A	#N/A	#N/A	#N/A	#N/A	#N/A	#N/A
Ccel_0329	hypothetical protein	FALSE	FALSE	FALSE	FALSE	TRUE	FALSE					NA	NA	NA	NA	NA	NA	NA	NA	NA	NA	NA	NA
Ccel_0330	hypothetical protein	FALSE	FALSE	FALSE	FALSE	FALSE	FALSE	#N/A	#N/A	#N/A	#N/A	#N/A	#N/A	#N/A	#N/A	#N/A	#N/A	#N/A	#N/A	#N/A	#N/A	#N/A	#N/A
Ccel_0331	hypothetical protein	FALSE	FALSE	FALSE	FALSE	FALSE	FALSE	#N/A	#N/A	#N/A	#N/A	#N/A	#N/A	#N/A	#N/A	#N/A	#N/A	#N/A	#N/A	#N/A	#N/A	#N/A	#N/A
Ccel_0332	hypothetical protein	FALSE	FALSE	FALSE	FALSE	FALSE	FALSE	#N/A	#N/A	#N/A	#N/A	#N/A	#N/A	#N/A	#N/A	#N/A	#N/A	#N/A	#N/A	#N/A	#N/A	#N/A	#N/A
Ccel_0333	glycosyl transferase family 2	FALSE	TRUE	FALSE	FALSE	FALSE	FALSE	#N/A	#N/A	#N/A	#N/A	#N/A	#N/A	#N/A	#N/A	#N/A	#N/A	#N/A	#N/A	#N/A	#N/A	#N/A	#N/A
Ccel_0334	pseudo	FALSE	FALSE	FALSE	FALSE	FALSE	FALSE	#N/A	#N/A	#N/A	#N/A	#N/A	#N/A	#N/A	#N/A	#N/A	#N/A	#N/A	#N/A	#N/A	#N/A	#N/A	#N/A
Ccel_0335	glycoside hydrolase 15-related	FALSE	TRUE	FALSE	FALSE	TRUE	FALSE					NA	NA	NA	NA	NA	NA	NA	NA	NA	NA	NA	NA
Ccel_0336	AAA ATPase	FALSE	FALSE	FALSE	FALSE	TRUE	FALSE					NA	NA	NA	NA	NA	NA	NA	NA	NA	NA	NA	NA
Ccel_0337	protein of unknown function DUF147	FALSE	FALSE	FALSE	FALSE	FALSE	FALSE	#N/A	#N/A	#N/A	#N/A	#N/A	#N/A	#N/A	#N/A	#N/A	#N/A	#N/A	#N/A	#N/A	#N/A	#N/A	#N/A
Ccel_0338	Integrase catalytic region	FALSE	FALSE	FALSE	FALSE	FALSE	FALSE	#N/A	#N/A	#N/A	#N/A	#N/A	#N/A	#N/A	#N/A	#N/A	#N/A	#N/A	#N/A	#N/A	#N/A	#N/A	#N/A
Ccel_0339	hypothetical protein	FALSE	FALSE	FALSE	FALSE	FALSE	FALSE	#N/A	#N/A	#N/A	#N/A	#N/A	#N/A	#N/A	#N/A	#N/A	#N/A	#N/A	#N/A	#N/A	#N/A	#N/A	#N/A
Ccel_0340	transcriptional regulator, CarD family	FALSE	FALSE	FALSE	FALSE	FALSE	FALSE	#N/A	#N/A	#N/A	#N/A	#N/A	#N/A	#N/A	#N/A	#N/A	#N/A	#N/A	#N/A	#N/A	#N/A	#N/A	#N/A
Ccel_0341	PilT protein domain protein	FALSE	FALSE	FALSE	FALSE	FALSE	FALSE	#N/A	#N/A	#N/A	#N/A	#N/A	#N/A	#N/A	#N/A	#N/A	#N/A	#N/A	#N/A	#N/A	#N/A	#N/A	#N/A
Ccel_0342	2-C-methyl-D-erythritol 4-phosphate cytidylyltransferase	FALSE	FALSE	FALSE	FALSE	FALSE	FALSE	#N/A	#N/A	#N/A	#N/A	#N/A	#N/A	#N/A	#N/A	#N/A	#N/A	#N/A	#N/A	#N/A	#N/A	#N/A	#N/A
Ccel_0343	ABC transporter related	FALSE	FALSE	FALSE	FALSE	FALSE	FALSE	#N/A	#N/A	#N/A	#N/A	#N/A	#N/A	#N/A	#N/A	#N/A	#N/A	#N/A	#N/A	#N/A	#N/A	#N/A	#N/A
Ccel_0344	2C-methyl-D-erythritol 2,4-cyclodiphosphate synthase	FALSE	FALSE	FALSE	FALSE	TRUE	FALSE					NA	NA	NA	NA	NA	NA	NA	NA	NA	NA	NA	NA
Ccel_0345	prolyl-tRNA synthetase	FALSE	FALSE	FALSE	FALSE	TRUE	FALSE					NA	NA	NA	NA	NA	NA	NA	NA	NA	NA	NA	NA
Ccel_0346	SCP-like extracellular	FALSE	FALSE	FALSE	FALSE	FALSE	FALSE	#N/A	#N/A	#N/A	#N/A	#N/A	#N/A	#N/A	#N/A	#N/A	#N/A	#N/A	#N/A	#N/A	#N/A	#N/A	#N/A
Ccel_0347	pseudouridine synthase, RluA family	FALSE	FALSE	FALSE	FALSE	TRUE	FALSE					NA	NA	NA	NA	NA	NA	NA	NA	NA	NA	NA	NA
Ccel_0348	Nucleotidyl transferase	FALSE	FALSE	FALSE	FALSE	TRUE	FALSE					NA	NA	NA	NA	NA	NA	NA	NA	NA	NA	NA	NA
Ccel_0349	hypothetical protein	FALSE	FALSE	FALSE	FALSE	FALSE	FALSE	#N/A	#N/A	#N/A	#N/A	#N/A	#N/A	#N/A	#N/A	#N/A	#N/A	#N/A	#N/A	#N/A	#N/A	#N/A	#N/A
Ccel_0350	GtrA family protein	FALSE	FALSE	FALSE	FALSE	FALSE	FALSE	#N/A	#N/A	#N/A	#N/A	#N/A	#N/A	#N/A	#N/A	#N/A	#N/A	#N/A	#N/A	#N/A	#N/A	#N/A	#N/A
Ccel_0351	putative integral membrane protein	FALSE	FALSE	FALSE	FALSE	FALSE	FALSE	#N/A	#N/A	#N/A	#N/A	#N/A	#N/A	#N/A	#N/A	#N/A	#N/A	#N/A	#N/A	#N/A	#N/A	#N/A	#N/A
Ccel_0352	UV-endonuclease UvdE	FALSE	FALSE	FALSE	FALSE	FALSE	FALSE	#N/A	#N/A	#N/A	#N/A	#N/A	#N/A	#N/A	#N/A	#N/A	#N/A	#N/A	#N/A	#N/A	#N/A	#N/A	#N/A
Ccel_0353	pseudo	FALSE	FALSE	FALSE	FALSE	FALSE	FALSE	#N/A	#N/A	#N/A	#N/A	#N/A	#N/A	#N/A	#N/A	#N/A	#N/A	#N/A	#N/A	#N/A	#N/A	#N/A	#N/A
Ccel_0354	RNA binding S1 domain protein	FALSE	FALSE	FALSE	FALSE	TRUE	FALSE					0.59486	NA	0.0385327	NA	0.0770654	NA	0.818912	NA	-0.0156484	NA	-0.0312969	NA
Ccel_0355	hypothetical protein	FALSE	FALSE	FALSE	FALSE	FALSE	FALSE	#N/A	#N/A	#N/A	#N/A	#N/A	#N/A	#N/A	#N/A	#N/A	#N/A	#N/A	#N/A	#N/A	#N/A	#N/A	#N/A
Ccel_0356	hypothetical protein	FALSE	FALSE	FALSE	FALSE	FALSE	FALSE	#N/A	#N/A	#N/A	#N/A	#N/A	#N/A	#N/A	#N/A	#N/A	#N/A	#N/A	#N/A	#N/A	#N/A	#N/A	#N/A
Ccel_0357	hypothetical protein	FALSE	FALSE	FALSE	FALSE	FALSE	FALSE	#N/A	#N/A	#N/A	#N/A	#N/A	#N/A	#N/A	#N/A	#N/A	#N/A	#N/A	#N/A	#N/A	#N/A	#N/A	#N/A
Ccel_0358	hypothetical protein	FALSE	FALSE	FALSE	FALSE	FALSE	FALSE	#N/A	#N/A	#N/A	#N/A	#N/A	#N/A	#N/A	#N/A	#N/A	#N/A	#N/A	#N/A	#N/A	#N/A	#N/A	#N/A
Ccel_0359	hypothetical protein	FALSE	FALSE	FALSE	FALSE	FALSE	FALSE	#N/A	#N/A	#N/A	#N/A	#N/A	#N/A	#N/A	#N/A	#N/A	#N/A	#N/A	#N/A	#N/A	#N/A	#N/A	#N/A
Ccel_0360	FAD-dependent pyridine nucleotide-disulphide oxidoreductase	FALSE	FALSE	FALSE	FALSE	TRUE	FALSE					0.135568	NA	0.134655	NA	0.269311	NA	0.0342588	NA	0.202059	NA	0.404118	NA
Ccel_0361	histidine kinase	FALSE	FALSE	FALSE	FALSE	FALSE	FALSE	#N/A	#N/A	#N/A	#N/A	#N/A	#N/A	#N/A	#N/A	#N/A	#N/A	#N/A	#N/A	#N/A	#N/A	#N/A	#N/A
Ccel_0362	cytochrome b5	FALSE	FALSE	FALSE	TRUE	TRUE	TRUE	-	+	-		5.49973e-06	0	-2.07676	-0.471796	-4.15352	-0.943592	5.49973e-06	0.832267	2.07676	0.0246441	4.15352	0.0492881
Ccel_0363	regulatory protein, FmdB family	FALSE	FALSE	FALSE	FALSE	FALSE	FALSE	#N/A	#N/A	#N/A	#N/A	#N/A	#N/A	#N/A	#N/A	#N/A	#N/A	#N/A	#N/A	#N/A	#N/A	#N/A	#N/A
Ccel_0364	Ku protein	FALSE	FALSE	FALSE	FALSE	FALSE	FALSE	#N/A	#N/A	#N/A	#N/A	#N/A	#N/A	#N/A	#N/A	#N/A	#N/A	#N/A	#N/A	#N/A	#N/A	#N/A	#N/A
Ccel_0365	ATP dependent DNA ligase	FALSE	FALSE	FALSE	FALSE	TRUE	FALSE					NA	NA	NA	NA	NA	NA	NA	NA	NA	NA	NA	NA
Ccel_0366	DNA polymerase LigD, polymerase domain protein	FALSE	FALSE	FALSE	FALSE	FALSE	FALSE	#N/A	#N/A	#N/A	#N/A	#N/A	#N/A	#N/A	#N/A	#N/A	#N/A	#N/A	#N/A	#N/A	#N/A	#N/A	#N/A
Ccel_0367	UDP-glucose 4-epimerase	FALSE	FALSE	FALSE	FALSE	TRUE	TRUE		+			0.236565	0.0248198	0.0341535	-0.382599	0.0683069	-0.765199	0.00015335	0.746593	0.190364	-0.0453927	0.380727	-0.0907854
Ccel_0368	hypothetical protein	FALSE	FALSE	FALSE	FALSE	TRUE	FALSE					0.0461377	0.250458	0.254955	0.060035	0.50991	0.12007	0.290058	0.282435	0.126988	0.056446	0.253975	0.112892
Ccel_0369	hypothetical protein	FALSE	FALSE	FALSE	FALSE	TRUE	FALSE					NA	NA	NA	NA	NA	NA	NA	NA	NA	NA	NA	NA
Ccel_0370	sigma 54 modulation protein/ribosomal protein S30EA	FALSE	FALSE	FALSE	FALSE	TRUE	TRUE		+			0.224968	NA	0.0234944	NA	0.0469888	NA	0.00383379	NA	0.0748887	NA	0.149777	NA
Ccel_0371	sulfatase	FALSE	FALSE	FALSE	FALSE	TRUE	FALSE					NA	NA	NA	NA	NA	NA	NA	NA	NA	NA	NA	NA
Ccel_0372	shikimate kinase	FALSE	FALSE	FALSE	FALSE	FALSE	FALSE	#N/A	#N/A	#N/A	#N/A	#N/A	#N/A	#N/A	#N/A	#N/A	#N/A	#N/A	#N/A	#N/A	#N/A	#N/A	#N/A
Ccel_0373	ATP-dependent DNA helicase PcrA	FALSE	FALSE	FALSE	FALSE	TRUE	FALSE					NA	NA	NA	NA	NA	NA	NA	NA	NA	NA	NA	NA
Ccel_0374	beta-galactosidase	FALSE	TRUE	FALSE	FALSE	TRUE	FALSE					NA	NA	NA	NA	NA	NA	NA	NA	NA	NA	NA	NA
Ccel_0375	RNA polymerase, sigma-24 subunit, ECF subfamily	FALSE	FALSE	FALSE	FALSE	FALSE	FALSE	#N/A	#N/A	#N/A	#N/A	#N/A	#N/A	#N/A	#N/A	#N/A	#N/A	#N/A	#N/A	#N/A	#N/A	#N/A	#N/A
Ccel_0376	hypothetical protein	FALSE	FALSE	FALSE	FALSE	FALSE	FALSE	#N/A	#N/A	#N/A	#N/A	#N/A	#N/A	#N/A	#N/A	#N/A	#N/A	#N/A	#N/A	#N/A	#N/A	#N/A	#N/A
Ccel_0377	hypothetical protein	FALSE	FALSE	FALSE	FALSE	FALSE	FALSE	#N/A	#N/A	#N/A	#N/A	#N/A	#N/A	#N/A	#N/A	#N/A	#N/A	#N/A	#N/A	#N/A	#N/A	#N/A	#N/A
Ccel_0378	hypothetical protein	FALSE	FALSE	FALSE	FALSE	FALSE	FALSE	#N/A	#N/A	#N/A	#N/A	#N/A	#N/A	#N/A	#N/A	#N/A	#N/A	#N/A	#N/A	#N/A	#N/A	#N/A	#N/A
Ccel_0379	protein of unknown function DUF291	FALSE	TRUE	FALSE	FALSE	TRUE	TRUE		-			0.0427359	0.323302	-0.0656293	0.155327	-0.131259	0.310654	0.00743085	0.12012	-0.100448	0.249891	-0.200896	0.499783
Ccel_0380	histidyl-tRNA synthetase 2	FALSE	FALSE	FALSE	FALSE	TRUE	FALSE					0.308971	NA	-0.0436867	NA	-0.0873733	NA	0.214086	NA	0.0536438	NA	0.107288	NA
Ccel_0381	ATP phosphoribosyltransferase	FALSE	FALSE	FALSE	FALSE	TRUE	FALSE					NA	NA	NA	NA	NA	NA	NA	NA	NA	NA	NA	NA
Ccel_0382	histidinol dehydrogenase	FALSE	FALSE	FALSE	FALSE	FALSE	FALSE	#N/A	#N/A	#N/A	#N/A	#N/A	#N/A	#N/A	#N/A	#N/A	#N/A	#N/A	#N/A	#N/A	#N/A	#N/A	#N/A
Ccel_0383	histidinol-phosphate aminotransferase	FALSE	FALSE	FALSE	FALSE	TRUE	FALSE					NA	NA	NA	NA	NA	NA	NA	NA	NA	NA	NA	NA
Ccel_0384	imidazoleglycerol-phosphate dehydratase	FALSE	FALSE	FALSE	FALSE	TRUE	FALSE					NA	NA	NA	NA	NA	NA	NA	NA	NA	NA	NA	NA
Ccel_0385	phosphoribosylaminoimidazole-succinocarboxamide synthase	FALSE	FALSE	FALSE	FALSE	TRUE	FALSE					NA	NA	NA	NA	NA	NA	NA	NA	NA	NA	NA	NA
Ccel_0386	imidazole glycerol phosphate synthase, glutamine amidotransferase subunit	FALSE	FALSE	FALSE	FALSE	FALSE	FALSE	#N/A	#N/A	#N/A	#N/A	#N/A	#N/A	#N/A	#N/A	#N/A	#N/A	#N/A	#N/A	#N/A	#N/A	#N/A	#N/A
Ccel_0387	phosphoribosylformimino-5-aminoimidazole carboxamide ribotide isomerase	FALSE	FALSE	FALSE	FALSE	TRUE	FALSE					NA	NA	NA	NA	NA	NA	NA	NA	NA	NA	NA	NA
Ccel_0388	imidazoleglycerol phosphate synthase, cyclase subunit	FALSE	FALSE	FALSE	FALSE	TRUE	FALSE					NA	NA	NA	NA	NA	NA	NA	NA	NA	NA	NA	NA
Ccel_0389	phosphoribosyl-ATP diphosphatase	FALSE	FALSE	FALSE	FALSE	TRUE	FALSE					NA	NA	NA	NA	NA	NA	NA	NA	NA	NA	NA	NA
Ccel_0390	hypothetical protein	FALSE	FALSE	FALSE	FALSE	FALSE	FALSE	#N/A	#N/A	#N/A	#N/A	#N/A	#N/A	#N/A	#N/A	#N/A	#N/A	#N/A	#N/A	#N/A	#N/A	#N/A	#N/A
Ccel_0391	chaperonin Cpn10	FALSE	FALSE	FALSE	FALSE	TRUE	TRUE		+			0.881559	0.0443133	0.00439189	0.125513	0.00878378	0.251025	0.00269634	0.0107916	0.137528	-0.177509	0.275056	-0.355019
Ccel_0392	chaperonin GroEL	FALSE	FALSE	FALSE	FALSE	TRUE	FALSE					0.0496442	0.330902	-0.133056	0.0462626	-0.266113	0.0925251	0.693291	0.457936	0.0243798	0.0353121	0.0487596	0.0706242
Ccel_0393	hypothetical protein	FALSE	FALSE	FALSE	FALSE	FALSE	FALSE	#N/A	#N/A	#N/A	#N/A	#N/A	#N/A	#N/A	#N/A	#N/A	#N/A	#N/A	#N/A	#N/A	#N/A	#N/A	#N/A
Ccel_0394	IMP dehydrogenase/GMP reductase	FALSE	FALSE	FALSE	FALSE	TRUE	FALSE			-		0.0304341	0.000280503	0.0940234	-0.296729	0.188047	-0.593459	0.145158	0.261912	0.0575584	-0.0549953	0.115117	-0.109991
Ccel_0395	transcription elongation factor GreA	FALSE	FALSE	FALSE	FALSE	FALSE	FALSE	#N/A	#N/A	#N/A	#N/A	#N/A	#N/A	#N/A	#N/A	#N/A	#N/A	#N/A	#N/A	#N/A	#N/A	#N/A	#N/A
Ccel_0396	lysyl-tRNA synthetase	FALSE	FALSE	FALSE	FALSE	TRUE	TRUE	-				0.00465892	NA	-0.112547	NA	-0.225094	NA	0.0558752	NA	0.0623383	NA	0.124677	NA
Ccel_0397	hypothetical protein	FALSE	FALSE	FALSE	FALSE	TRUE	FALSE					NA	NA	NA	NA	NA	NA	NA	NA	NA	NA	NA	NA
Ccel_0398	anti-sigma-factor antagonist	FALSE	FALSE	FALSE	FALSE	TRUE	FALSE					NA	NA	NA	NA	NA	NA	NA	NA	NA	NA	NA	NA
Ccel_0399	putative anti-sigma regulatory factor, serine/threonine protein kinase	FALSE	FALSE	FALSE	FALSE	FALSE	FALSE	#N/A	#N/A	#N/A	#N/A	#N/A	#N/A	#N/A	#N/A	#N/A	#N/A	#N/A	#N/A	#N/A	#N/A	#N/A	#N/A
Ccel_0400	RNA polymerase, sigma 28 subunit, Sig B/F/G subfamily	FALSE	FALSE	FALSE	FALSE	FALSE	FALSE	#N/A	#N/A	#N/A	#N/A	#N/A	#N/A	#N/A	#N/A	#N/A	#N/A	#N/A	#N/A	#N/A	#N/A	#N/A	#N/A
Ccel_0401	putative anti-sigma regulatory factor, serine/threonine protein kinase	FALSE	FALSE	FALSE	FALSE	FALSE	FALSE	#N/A	#N/A	#N/A	#N/A	#N/A	#N/A	#N/A	#N/A	#N/A	#N/A	#N/A	#N/A	#N/A	#N/A	#N/A	#N/A
Ccel_0402	hypothetical protein	FALSE	FALSE	FALSE	FALSE	TRUE	FALSE					0.601034	0.151423	0.0264405	-0.0786614	0.052881	-0.157323	0.149755	0.612526	0.0755901	0.0268512	0.15118	0.0537023
Ccel_0403	pseudo	FALSE	FALSE	FALSE	FALSE	FALSE	FALSE	#N/A	#N/A	#N/A	#N/A	#N/A	#N/A	#N/A	#N/A	#N/A	#N/A	#N/A	#N/A	#N/A	#N/A	#N/A	#N/A
Ccel_0404	hypothetical protein	FALSE	FALSE	FALSE	FALSE	FALSE	FALSE	#N/A	#N/A	#N/A	#N/A	#N/A	#N/A	#N/A	#N/A	#N/A	#N/A	#N/A	#N/A	#N/A	#N/A	#N/A	#N/A
Ccel_0405	transposase IS3/IS911 family protein	FALSE	FALSE	FALSE	FALSE	FALSE	FALSE	#N/A	#N/A	#N/A	#N/A	#N/A	#N/A	#N/A	#N/A	#N/A	#N/A	#N/A	#N/A	#N/A	#N/A	#N/A	#N/A
Ccel_0406	hypothetical protein	FALSE	FALSE	FALSE	FALSE	FALSE	FALSE	#N/A	#N/A	#N/A	#N/A	#N/A	#N/A	#N/A	#N/A	#N/A	#N/A	#N/A	#N/A	#N/A	#N/A	#N/A	#N/A
Ccel_0407	hypothetical protein	FALSE	FALSE	FALSE	FALSE	FALSE	FALSE	#N/A	#N/A	#N/A	#N/A	#N/A	#N/A	#N/A	#N/A	#N/A	#N/A	#N/A	#N/A	#N/A	#N/A	#N/A	#N/A
Ccel_0408	hypothetical protein	FALSE	FALSE	FALSE	FALSE	FALSE	FALSE	#N/A	#N/A	#N/A	#N/A	#N/A	#N/A	#N/A	#N/A	#N/A	#N/A	#N/A	#N/A	#N/A	#N/A	#N/A	#N/A
Ccel_0409	Integrase catalytic region	FALSE	FALSE	FALSE	FALSE	FALSE	FALSE	#N/A	#N/A	#N/A	#N/A	#N/A	#N/A	#N/A	#N/A	#N/A	#N/A	#N/A	#N/A	#N/A	#N/A	#N/A	#N/A
Ccel_0410	transcriptional regulator, MarR family	FALSE	FALSE	FALSE	FALSE	FALSE	FALSE	#N/A	#N/A	#N/A	#N/A	#N/A	#N/A	#N/A	#N/A	#N/A	#N/A	#N/A	#N/A	#N/A	#N/A	#N/A	#N/A
Ccel_0411	drug resistance transporter, EmrB/QacA subfamily	FALSE	FALSE	FALSE	FALSE	FALSE	FALSE	#N/A	#N/A	#N/A	#N/A	#N/A	#N/A	#N/A	#N/A	#N/A	#N/A	#N/A	#N/A	#N/A	#N/A	#N/A	#N/A
Ccel_0412	hypothetical protein	FALSE	FALSE	FALSE	TRUE	TRUE	TRUE			-	+	NA	4.36259e-15	NA	-2.1381	NA	-4.27619	NA	4.36259e-15	NA	2.1381	NA	4.27619
Ccel_0413	Pyridoxal-5'-phosphate-dependent protein beta subunit	FALSE	FALSE	FALSE	TRUE	TRUE	TRUE	-				0.00217636	NA	-0.184509	NA	-0.369018	NA	0.125384	NA	0.0669893	NA	0.133979	NA
Ccel_0414	phosphoribosyltransferase	FALSE	FALSE	FALSE	FALSE	TRUE	TRUE	-		-		0.00198493	1.08066e-11	-0.182996	-3.79021	-0.365991	-7.58043	0.015784	0.0740206	0.118173	-0.125164	0.236346	-0.250327
Ccel_0415	alanine racemase domain protein	FALSE	FALSE	FALSE	FALSE	TRUE	FALSE					NA	NA	NA	NA	NA	NA	NA	NA	NA	NA	NA	NA
Ccel_0416	protein of unknown function DUF6 transmembrane	FALSE	FALSE	FALSE	FALSE	TRUE	FALSE					0.0832734	NA	-0.140838	NA	-0.281675	NA	0.0918023	NA	0.130836	NA	0.261673	NA
Ccel_0417	cellulosome protein dockerin type I	FALSE	TRUE	FALSE	FALSE	TRUE	FALSE					0.0194721	NA	-0.190848	NA	-0.381697	NA	0.463246	NA	-0.0527686	NA	-0.105537	NA
Ccel_0418	transposase mutator type	FALSE	FALSE	FALSE	FALSE	FALSE	FALSE	#N/A	#N/A	#N/A	#N/A	#N/A	#N/A	#N/A	#N/A	#N/A	#N/A	#N/A	#N/A	#N/A	#N/A	#N/A	#N/A
Ccel_0419	metal-dependent protein hydrolase	FALSE	FALSE	FALSE	FALSE	TRUE	FALSE					NA	NA	NA	NA	NA	NA	NA	NA	NA	NA	NA	NA
Ccel_0420	pseudo	FALSE	FALSE	FALSE	FALSE	FALSE	FALSE	#N/A	#N/A	#N/A	#N/A	#N/A	#N/A	#N/A	#N/A	#N/A	#N/A	#N/A	#N/A	#N/A	#N/A	#N/A	#N/A
Ccel_0421	hypothetical protein	FALSE	FALSE	FALSE	FALSE	FALSE	FALSE	#N/A	#N/A	#N/A	#N/A	#N/A	#N/A	#N/A	#N/A	#N/A	#N/A	#N/A	#N/A	#N/A	#N/A	#N/A	#N/A
Ccel_0422	major facilitator superfamily MFS_1	FALSE	FALSE	FALSE	FALSE	FALSE	FALSE	#N/A	#N/A	#N/A	#N/A	#N/A	#N/A	#N/A	#N/A	#N/A	#N/A	#N/A	#N/A	#N/A	#N/A	#N/A	#N/A
Ccel_0423	VanW family protein	FALSE	FALSE	FALSE	FALSE	FALSE	FALSE	#N/A	#N/A	#N/A	#N/A	#N/A	#N/A	#N/A	#N/A	#N/A	#N/A	#N/A	#N/A	#N/A	#N/A	#N/A	#N/A
Ccel_0424	protein of unknown function DUF6 transmembrane	FALSE	FALSE	FALSE	FALSE	FALSE	FALSE	#N/A	#N/A	#N/A	#N/A	#N/A	#N/A	#N/A	#N/A	#N/A	#N/A	#N/A	#N/A	#N/A	#N/A	#N/A	#N/A
Ccel_0425	Orn/Lys/Arg decarboxylase major region	FALSE	FALSE	FALSE	FALSE	TRUE	FALSE					NA	NA	NA	NA	NA	NA	NA	NA	NA	NA	NA	NA
Ccel_0426	hypothetical protein	FALSE	FALSE	FALSE	FALSE	FALSE	FALSE	#N/A	#N/A	#N/A	#N/A	#N/A	#N/A	#N/A	#N/A	#N/A	#N/A	#N/A	#N/A	#N/A	#N/A	#N/A	#N/A
Ccel_0427	Resolvase domain protein	FALSE	FALSE	FALSE	FALSE	TRUE	FALSE					NA	NA	NA	NA	NA	NA	NA	NA	NA	NA	NA	NA
Ccel_0428	glycoside hydrolase family 5	FALSE	TRUE	FALSE	FALSE	TRUE	TRUE			-	+	0.0215091	2.64439e-09	0.0873515	-1.92626	0.174703	-3.85252	0.281823	2.73271e-09	0.0351279	1.91567	0.0702558	3.83134
Ccel_0429	PKD domain containing protein	FALSE	TRUE	FALSE	FALSE	TRUE	TRUE			+	+	0.78432	0	-0.00819879	0.199417	-0.0163976	0.398835	0.0135213	0.00805783	-0.0919998	0.152402	-0.184	0.304803
Ccel_0430	Resolvase domain protein	FALSE	FALSE	FALSE	FALSE	TRUE	FALSE					NA	NA	NA	NA	NA	NA	NA	NA	NA	NA	NA	NA
Ccel_0431	putative spore-coat protein	FALSE	FALSE	FALSE	FALSE	FALSE	FALSE	#N/A	#N/A	#N/A	#N/A	#N/A	#N/A	#N/A	#N/A	#N/A	#N/A	#N/A	#N/A	#N/A	#N/A	#N/A	#N/A
Ccel_0432	hypothetical protein	FALSE	FALSE	FALSE	FALSE	FALSE	FALSE	#N/A	#N/A	#N/A	#N/A	#N/A	#N/A	#N/A	#N/A	#N/A	#N/A	#N/A	#N/A	#N/A	#N/A	#N/A	#N/A
Ccel_0433	hypothetical protein	FALSE	FALSE	FALSE	FALSE	TRUE	FALSE					NA	0.36788	NA	0.111715	NA	0.22343	NA	0.411753	NA	0.100762	NA	0.201524
Ccel_0434	pseudo	FALSE	FALSE	FALSE	FALSE	FALSE	FALSE	#N/A	#N/A	#N/A	#N/A	#N/A	#N/A	#N/A	#N/A	#N/A	#N/A	#N/A	#N/A	#N/A	#N/A	#N/A	#N/A
Ccel_0435	ABC transporter related	FALSE	FALSE	FALSE	FALSE	FALSE	FALSE	#N/A	#N/A	#N/A	#N/A	#N/A	#N/A	#N/A	#N/A	#N/A	#N/A	#N/A	#N/A	#N/A	#N/A	#N/A	#N/A
Ccel_0436	binding-protein-dependent transport systems inner membrane component	FALSE	FALSE	FALSE	FALSE	FALSE	FALSE	#N/A	#N/A	#N/A	#N/A	#N/A	#N/A	#N/A	#N/A	#N/A	#N/A	#N/A	#N/A	#N/A	#N/A	#N/A	#N/A
Ccel_0437	extracellular solute-binding protein family 3	FALSE	FALSE	FALSE	FALSE	FALSE	FALSE	#N/A	#N/A	#N/A	#N/A	#N/A	#N/A	#N/A	#N/A	#N/A	#N/A	#N/A	#N/A	#N/A	#N/A	#N/A	#N/A
Ccel_0438	carbon-monoxide dehydrogenase, catalytic subunit	FALSE	FALSE	FALSE	FALSE	FALSE	FALSE	#N/A	#N/A	#N/A	#N/A	#N/A	#N/A	#N/A	#N/A	#N/A	#N/A	#N/A	#N/A	#N/A	#N/A	#N/A	#N/A
Ccel_0439	hypothetical protein	FALSE	FALSE	FALSE	FALSE	FALSE	FALSE	#N/A	#N/A	#N/A	#N/A	#N/A	#N/A	#N/A	#N/A	#N/A	#N/A	#N/A	#N/A	#N/A	#N/A	#N/A	#N/A
Ccel_0440	Resolvase domain protein	FALSE	FALSE	FALSE	FALSE	TRUE	FALSE					NA	NA	NA	NA	NA	NA	NA	NA	NA	NA	NA	NA
Ccel_0441	MATE efflux family protein	FALSE	FALSE	FALSE	FALSE	FALSE	FALSE	#N/A	#N/A	#N/A	#N/A	#N/A	#N/A	#N/A	#N/A	#N/A	#N/A	#N/A	#N/A	#N/A	#N/A	#N/A	#N/A
Ccel_0442	ribosomal protein S2	FALSE	FALSE	FALSE	FALSE	TRUE	FALSE					0.0100953	NA	0.381409	NA	0.762818	NA	0.526218	NA	-0.0788745	NA	-0.157749	NA
Ccel_0443	translation elongation factor Ts	FALSE	FALSE	FALSE	FALSE	TRUE	FALSE					NA	NA	NA	NA	NA	NA	NA	NA	NA	NA	NA	NA
Ccel_0444	uridylate kinase	FALSE	FALSE	FALSE	FALSE	TRUE	FALSE					0.342577	NA	0.0552844	NA	0.110569	NA	0.919027	NA	-0.00517849	NA	-0.010357	NA
Ccel_0445	ribosome recycling factor	FALSE	FALSE	FALSE	FALSE	TRUE	FALSE					0.329676	0.181264	0.194948	0.153757	0.389896	0.307515	0.678193	0.360222	0.0849512	-0.102417	0.169902	-0.204833
Ccel_0446	hypothetical protein	FALSE	FALSE	FALSE	FALSE	FALSE	FALSE	#N/A	#N/A	#N/A	#N/A	#N/A	#N/A	#N/A	#N/A	#N/A	#N/A	#N/A	#N/A	#N/A	#N/A	#N/A	#N/A
Ccel_0447	undecaprenyl diphosphate synthase	FALSE	FALSE	FALSE	FALSE	FALSE	FALSE	#N/A	#N/A	#N/A	#N/A	#N/A	#N/A	#N/A	#N/A	#N/A	#N/A	#N/A	#N/A	#N/A	#N/A	#N/A	#N/A
Ccel_0448	phosphatidate cytidylyltransferase	FALSE	FALSE	FALSE	FALSE	FALSE	FALSE	#N/A	#N/A	#N/A	#N/A	#N/A	#N/A	#N/A	#N/A	#N/A	#N/A	#N/A	#N/A	#N/A	#N/A	#N/A	#N/A
Ccel_0449	1-deoxy-D-xylulose 5-phosphate reductoisomerase	FALSE	FALSE	FALSE	FALSE	TRUE	FALSE					NA	NA	NA	NA	NA	NA	NA	NA	NA	NA	NA	NA
Ccel_0450	membrane-associated zinc metalloprotease	FALSE	FALSE	FALSE	FALSE	TRUE	FALSE					NA	NA	NA	NA	NA	NA	NA	NA	NA	NA	NA	NA
Ccel_0451	1-hydroxy-2-methyl-2-(E)-butenyl 4-diphosphate synthase	FALSE	FALSE	FALSE	FALSE	FALSE	FALSE	#N/A	#N/A	#N/A	#N/A	#N/A	#N/A	#N/A	#N/A	#N/A	#N/A	#N/A	#N/A	#N/A	#N/A	#N/A	#N/A
Ccel_0452	DNA polymerase III, alpha subunit	FALSE	FALSE	FALSE	FALSE	TRUE	FALSE					NA	NA	NA	NA	NA	NA	NA	NA	NA	NA	NA	NA
Ccel_0453	protein of unknown function DUF150	FALSE	FALSE	FALSE	FALSE	FALSE	FALSE	#N/A	#N/A	#N/A	#N/A	#N/A	#N/A	#N/A	#N/A	#N/A	#N/A	#N/A	#N/A	#N/A	#N/A	#N/A	#N/A
Ccel_0454	NusA antitermination factor	FALSE	FALSE	FALSE	FALSE	TRUE	TRUE	-				0.00517459	NA	-0.1117	NA	-0.2234	NA	0.137689	NA	0.046495	NA	0.0929901	NA
Ccel_0455	protein of unknown function DUF448	FALSE	FALSE	FALSE	FALSE	FALSE	FALSE	#N/A	#N/A	#N/A	#N/A	#N/A	#N/A	#N/A	#N/A	#N/A	#N/A	#N/A	#N/A	#N/A	#N/A	#N/A	#N/A
Ccel_0456	ribosomal protein L7Ae/L30e/S12e/Gadd45	FALSE	FALSE	FALSE	FALSE	FALSE	FALSE	#N/A	#N/A	#N/A	#N/A	#N/A	#N/A	#N/A	#N/A	#N/A	#N/A	#N/A	#N/A	#N/A	#N/A	#N/A	#N/A
Ccel_0457	translation initiation factor IF-2	FALSE	FALSE	FALSE	FALSE	TRUE	FALSE					0.448074	NA	-0.058947	NA	-0.117894	NA	0.0331368	NA	0.183311	NA	0.366622	NA
Ccel_0458	ribosome-binding factor A	FALSE	FALSE	FALSE	FALSE	FALSE	FALSE	#N/A	#N/A	#N/A	#N/A	#N/A	#N/A	#N/A	#N/A	#N/A	#N/A	#N/A	#N/A	#N/A	#N/A	#N/A	#N/A
Ccel_0459	phosphoesterase RecJ domain protein	FALSE	FALSE	FALSE	FALSE	FALSE	FALSE	#N/A	#N/A	#N/A	#N/A	#N/A	#N/A	#N/A	#N/A	#N/A	#N/A	#N/A	#N/A	#N/A	#N/A	#N/A	#N/A
Ccel_0460	tRNA pseudouridine synthase B	FALSE	FALSE	FALSE	FALSE	FALSE	FALSE	#N/A	#N/A	#N/A	#N/A	#N/A	#N/A	#N/A	#N/A	#N/A	#N/A	#N/A	#N/A	#N/A	#N/A	#N/A	#N/A
Ccel_0461	riboflavin biosynthesis protein RibF	FALSE	FALSE	FALSE	FALSE	FALSE	FALSE	#N/A	#N/A	#N/A	#N/A	#N/A	#N/A	#N/A	#N/A	#N/A	#N/A	#N/A	#N/A	#N/A	#N/A	#N/A	#N/A
Ccel_0462	(NiFe) hydrogenase maturation protein HypF	FALSE	FALSE	FALSE	FALSE	FALSE	FALSE	#N/A	#N/A	#N/A	#N/A	#N/A	#N/A	#N/A	#N/A	#N/A	#N/A	#N/A	#N/A	#N/A	#N/A	#N/A	#N/A
Ccel_0463	hydrogenase assembly chaperone hypC/hupF	FALSE	FALSE	FALSE	FALSE	FALSE	FALSE	#N/A	#N/A	#N/A	#N/A	#N/A	#N/A	#N/A	#N/A	#N/A	#N/A	#N/A	#N/A	#N/A	#N/A	#N/A	#N/A
Ccel_0464	hydrogenase expression/formation protein HypD	FALSE	FALSE	FALSE	FALSE	FALSE	FALSE	#N/A	#N/A	#N/A	#N/A	#N/A	#N/A	#N/A	#N/A	#N/A	#N/A	#N/A	#N/A	#N/A	#N/A	#N/A	#N/A
Ccel_0465	hydrogenase expression/formation protein HypE	FALSE	FALSE	FALSE	FALSE	TRUE	FALSE					NA	NA	NA	NA	NA	NA	NA	NA	NA	NA	NA	NA
Ccel_0466	ABC transporter related	FALSE	FALSE	FALSE	FALSE	FALSE	FALSE	#N/A	#N/A	#N/A	#N/A	#N/A	#N/A	#N/A	#N/A	#N/A	#N/A	#N/A	#N/A	#N/A	#N/A	#N/A	#N/A
Ccel_0467	hypothetical protein	FALSE	FALSE	FALSE	FALSE	FALSE	FALSE	#N/A	#N/A	#N/A	#N/A	#N/A	#N/A	#N/A	#N/A	#N/A	#N/A	#N/A	#N/A	#N/A	#N/A	#N/A	#N/A
Ccel_0468	efflux transporter, RND family, MFP subunit	FALSE	FALSE	FALSE	FALSE	TRUE	FALSE					0.583789	NA	-0.0317194	NA	-0.0634389	NA	0.662964	NA	-0.0263343	NA	-0.0526686	NA
Ccel_0469	protein of unknown function DUF214	FALSE	FALSE	FALSE	FALSE	TRUE	FALSE					NA	NA	NA	NA	NA	NA	NA	NA	NA	NA	NA	NA
Ccel_0470	hypothetical protein	FALSE	FALSE	FALSE	FALSE	FALSE	FALSE	#N/A	#N/A	#N/A	#N/A	#N/A	#N/A	#N/A	#N/A	#N/A	#N/A	#N/A	#N/A	#N/A	#N/A	#N/A	#N/A
Ccel_0471	peptidase M16 domain protein	FALSE	FALSE	FALSE	FALSE	FALSE	FALSE	#N/A	#N/A	#N/A	#N/A	#N/A	#N/A	#N/A	#N/A	#N/A	#N/A	#N/A	#N/A	#N/A	#N/A	#N/A	#N/A
Ccel_0472	peptidase M16 domain protein	FALSE	FALSE	FALSE	FALSE	TRUE	FALSE					NA	NA	NA	NA	NA	NA	NA	NA	NA	NA	NA	NA
Ccel_0473	prolipoprotein diacylglyceryl transferase	FALSE	FALSE	FALSE	FALSE	TRUE	FALSE					NA	NA	NA	NA	NA	NA	NA	NA	NA	NA	NA	NA
Ccel_0474	rod shape-determining protein RodA	FALSE	FALSE	FALSE	FALSE	FALSE	FALSE	#N/A	#N/A	#N/A	#N/A	#N/A	#N/A	#N/A	#N/A	#N/A	#N/A	#N/A	#N/A	#N/A	#N/A	#N/A	#N/A
Ccel_0475	MraZ protein	FALSE	FALSE	FALSE	FALSE	FALSE	FALSE	#N/A	#N/A	#N/A	#N/A	#N/A	#N/A	#N/A	#N/A	#N/A	#N/A	#N/A	#N/A	#N/A	#N/A	#N/A	#N/A
Ccel_0476	S-adenosyl-methyltransferase MraW	FALSE	FALSE	FALSE	FALSE	FALSE	FALSE	#N/A	#N/A	#N/A	#N/A	#N/A	#N/A	#N/A	#N/A	#N/A	#N/A	#N/A	#N/A	#N/A	#N/A	#N/A	#N/A
Ccel_0477	cell division protein FtsL	FALSE	FALSE	FALSE	FALSE	FALSE	FALSE	#N/A	#N/A	#N/A	#N/A	#N/A	#N/A	#N/A	#N/A	#N/A	#N/A	#N/A	#N/A	#N/A	#N/A	#N/A	#N/A
Ccel_0478	penicillin-binding protein transpeptidase	FALSE	FALSE	FALSE	FALSE	TRUE	FALSE					NA	NA	NA	NA	NA	NA	NA	NA	NA	NA	NA	NA
Ccel_0479	UDP-N-acetylmuramyl-tripeptide synthetase	FALSE	FALSE	FALSE	FALSE	TRUE	FALSE					NA	NA	NA	NA	NA	NA	NA	NA	NA	NA	NA	NA
Ccel_0480	UDP-N-acetylmuramoylalanyl-D-glutamyl-2,6-diaminopimelate/D-alanyl-D-alanyl ligase	FALSE	FALSE	FALSE	FALSE	TRUE	FALSE					NA	NA	NA	NA	NA	NA	NA	NA	NA	NA	NA	NA
Ccel_0481	phospho-N-acetylmuramoyl-pentapeptide-transferase	FALSE	FALSE	FALSE	FALSE	FALSE	FALSE	#N/A	#N/A	#N/A	#N/A	#N/A	#N/A	#N/A	#N/A	#N/A	#N/A	#N/A	#N/A	#N/A	#N/A	#N/A	#N/A
Ccel_0482	cell division protein FtsW	FALSE	FALSE	FALSE	FALSE	FALSE	FALSE	#N/A	#N/A	#N/A	#N/A	#N/A	#N/A	#N/A	#N/A	#N/A	#N/A	#N/A	#N/A	#N/A	#N/A	#N/A	#N/A
Ccel_0483	UDP-N-acetylglucosamine--N-acetylmuramyl-(pentapeptide) pyrophosphoryl-undecaprenol N-acetylglucosamine transferase	FALSE	TRUE	FALSE	FALSE	FALSE	FALSE	#N/A	#N/A	#N/A	#N/A	#N/A	#N/A	#N/A	#N/A	#N/A	#N/A	#N/A	#N/A	#N/A	#N/A	#N/A	#N/A
Ccel_0484	small acid-soluble spore protein alpha/beta type	FALSE	FALSE	FALSE	FALSE	FALSE	FALSE	#N/A	#N/A	#N/A	#N/A	#N/A	#N/A	#N/A	#N/A	#N/A	#N/A	#N/A	#N/A	#N/A	#N/A	#N/A	#N/A
Ccel_0485	uracil-xanthine permease	FALSE	FALSE	FALSE	FALSE	FALSE	FALSE	#N/A	#N/A	#N/A	#N/A	#N/A	#N/A	#N/A	#N/A	#N/A	#N/A	#N/A	#N/A	#N/A	#N/A	#N/A	#N/A
Ccel_0486	Monogalactosyldiacylglycerol synthase	FALSE	TRUE	FALSE	FALSE	TRUE	FALSE			-	-	NA	2.30744e-15	NA	-1.84186	NA	-3.68372	NA	2.30744e-15	NA	-1.84186	NA	-3.68372
Ccel_0487	peptidase S11 D-alanyl-D-alanine carboxypeptidase 1	FALSE	FALSE	FALSE	FALSE	TRUE	FALSE					NA	NA	NA	NA	NA	NA	NA	NA	NA	NA	NA	NA
Ccel_0488	Radical SAM domain protein	FALSE	FALSE	FALSE	FALSE	TRUE	FALSE					NA	NA	NA	NA	NA	NA	NA	NA	NA	NA	NA	NA
Ccel_0489	putative serine protein kinase, PrkA	FALSE	FALSE	FALSE	FALSE	TRUE	FALSE					NA	NA	NA	NA	NA	NA	NA	NA	NA	NA	NA	NA
Ccel_0490	sporulation protein YhbH	FALSE	FALSE	FALSE	FALSE	FALSE	FALSE	#N/A	#N/A	#N/A	#N/A	#N/A	#N/A	#N/A	#N/A	#N/A	#N/A	#N/A	#N/A	#N/A	#N/A	#N/A	#N/A
Ccel_0491	SpoVR family protein	FALSE	FALSE	FALSE	FALSE	FALSE	FALSE	#N/A	#N/A	#N/A	#N/A	#N/A	#N/A	#N/A	#N/A	#N/A	#N/A	#N/A	#N/A	#N/A	#N/A	#N/A	#N/A
Ccel_0492	heat shock protein Hsp90	FALSE	FALSE	FALSE	FALSE	TRUE	FALSE					0.784208	0.132022	-0.0101035	-0.0732704	-0.020207	-0.146541	0.0889104	0.520873	0.067479	-0.0299513	0.134958	-0.0599026
Ccel_0493	methyl-accepting chemotaxis sensory transducer	FALSE	FALSE	FALSE	FALSE	FALSE	FALSE	#N/A	#N/A	#N/A	#N/A	#N/A	#N/A	#N/A	#N/A	#N/A	#N/A	#N/A	#N/A	#N/A	#N/A	#N/A	#N/A
Ccel_0494	AMP-dependent synthetase and ligase	FALSE	FALSE	FALSE	FALSE	TRUE	FALSE					0.0432738	NA	-0.0704601	NA	-0.14092	NA	0.404355	NA	0.0262953	NA	0.0525907	NA
Ccel_0495	transcriptional regulator, XRE family	FALSE	FALSE	FALSE	FALSE	TRUE	TRUE	+				0.00805783	NA	0.209157	NA	0.418315	NA	0.185592	NA	0.0952472	NA	0.190494	NA
Ccel_0496	methyl-accepting chemotaxis sensory transducer	FALSE	FALSE	FALSE	FALSE	TRUE	FALSE					0.515397	NA	0.0201618	NA	0.0403237	NA	0.0204886	NA	0.0843481	NA	0.168696	NA
Ccel_0497	metal dependent phosphohydrolase	FALSE	FALSE	FALSE	FALSE	TRUE	FALSE					NA	NA	NA	NA	NA	NA	NA	NA	NA	NA	NA	NA
Ccel_0498	transcriptional regulator, LysR family	FALSE	FALSE	FALSE	FALSE	FALSE	FALSE	#N/A	#N/A	#N/A	#N/A	#N/A	#N/A	#N/A	#N/A	#N/A	#N/A	#N/A	#N/A	#N/A	#N/A	#N/A	#N/A
Ccel_0499	phosphoribosylformylglycinamidine synthase	FALSE	FALSE	FALSE	FALSE	TRUE	FALSE					NA	0.668667	NA	-0.0254556	NA	-0.0509111	NA	0.399681	NA	-0.0502865	NA	-0.100573
Ccel_0500	Xylose isomerase domain protein TIM barrel	FALSE	FALSE	TRUE	FALSE	TRUE	FALSE					NA	NA	NA	NA	NA	NA	NA	NA	NA	NA	NA	NA
Ccel_0501	hypothetical protein	FALSE	FALSE	FALSE	FALSE	FALSE	FALSE	#N/A	#N/A	#N/A	#N/A	#N/A	#N/A	#N/A	#N/A	#N/A	#N/A	#N/A	#N/A	#N/A	#N/A	#N/A	#N/A
Ccel_0502	hypothetical protein	FALSE	FALSE	FALSE	FALSE	FALSE	FALSE	#N/A	#N/A	#N/A	#N/A	#N/A	#N/A	#N/A	#N/A	#N/A	#N/A	#N/A	#N/A	#N/A	#N/A	#N/A	#N/A
Ccel_0503	type II secretion system protein E	FALSE	FALSE	FALSE	FALSE	TRUE	FALSE					NA	NA	NA	NA	NA	NA	NA	NA	NA	NA	NA	NA
Ccel_0504	Flp pilus assembly protein TadB-like protein	FALSE	FALSE	FALSE	FALSE	FALSE	FALSE	#N/A	#N/A	#N/A	#N/A	#N/A	#N/A	#N/A	#N/A	#N/A	#N/A	#N/A	#N/A	#N/A	#N/A	#N/A	#N/A
Ccel_0505	hypothetical protein	FALSE	FALSE	FALSE	FALSE	FALSE	FALSE	#N/A	#N/A	#N/A	#N/A	#N/A	#N/A	#N/A	#N/A	#N/A	#N/A	#N/A	#N/A	#N/A	#N/A	#N/A	#N/A
Ccel_0506	hypothetical protein	FALSE	FALSE	FALSE	FALSE	FALSE	FALSE	#N/A	#N/A	#N/A	#N/A	#N/A	#N/A	#N/A	#N/A	#N/A	#N/A	#N/A	#N/A	#N/A	#N/A	#N/A	#N/A
Ccel_0507	hypothetical protein	FALSE	FALSE	FALSE	FALSE	FALSE	FALSE	#N/A	#N/A	#N/A	#N/A	#N/A	#N/A	#N/A	#N/A	#N/A	#N/A	#N/A	#N/A	#N/A	#N/A	#N/A	#N/A
Ccel_0508	hypothetical protein	FALSE	FALSE	FALSE	FALSE	FALSE	FALSE	#N/A	#N/A	#N/A	#N/A	#N/A	#N/A	#N/A	#N/A	#N/A	#N/A	#N/A	#N/A	#N/A	#N/A	#N/A	#N/A
Ccel_0509	hypothetical protein	FALSE	FALSE	FALSE	FALSE	FALSE	FALSE	#N/A	#N/A	#N/A	#N/A	#N/A	#N/A	#N/A	#N/A	#N/A	#N/A	#N/A	#N/A	#N/A	#N/A	#N/A	#N/A
Ccel_0510	peptidase A24A prepilin type IV	FALSE	FALSE	FALSE	FALSE	FALSE	FALSE	#N/A	#N/A	#N/A	#N/A	#N/A	#N/A	#N/A	#N/A	#N/A	#N/A	#N/A	#N/A	#N/A	#N/A	#N/A	#N/A
Ccel_0511	FHA domain containing protein	FALSE	FALSE	FALSE	FALSE	TRUE	FALSE					NA	NA	NA	NA	NA	NA	NA	NA	NA	NA	NA	NA
Ccel_0512	peptidase A24A prepilin type IV	FALSE	FALSE	FALSE	FALSE	FALSE	FALSE	#N/A	#N/A	#N/A	#N/A	#N/A	#N/A	#N/A	#N/A	#N/A	#N/A	#N/A	#N/A	#N/A	#N/A	#N/A	#N/A
Ccel_0513	Patatin	FALSE	FALSE	FALSE	FALSE	FALSE	FALSE	#N/A	#N/A	#N/A	#N/A	#N/A	#N/A	#N/A	#N/A	#N/A	#N/A	#N/A	#N/A	#N/A	#N/A	#N/A	#N/A
Ccel_0514	protein of unknown function DUF6 transmembrane	FALSE	FALSE	FALSE	FALSE	FALSE	FALSE	#N/A	#N/A	#N/A	#N/A	#N/A	#N/A	#N/A	#N/A	#N/A	#N/A	#N/A	#N/A	#N/A	#N/A	#N/A	#N/A
Ccel_0515	protein of unknown function UPF0047	FALSE	FALSE	FALSE	FALSE	FALSE	FALSE	#N/A	#N/A	#N/A	#N/A	#N/A	#N/A	#N/A	#N/A	#N/A	#N/A	#N/A	#N/A	#N/A	#N/A	#N/A	#N/A
Ccel_0516	hypothetical protein	FALSE	FALSE	FALSE	FALSE	TRUE	FALSE					NA	NA	NA	NA	NA	NA	NA	NA	NA	NA	NA	NA
Ccel_0517	hypothetical protein	FALSE	FALSE	FALSE	FALSE	TRUE	FALSE					NA	NA	NA	NA	NA	NA	NA	NA	NA	NA	NA	NA
Ccel_0518	3D domain protein	FALSE	FALSE	FALSE	FALSE	FALSE	FALSE	#N/A	#N/A	#N/A	#N/A	#N/A	#N/A	#N/A	#N/A	#N/A	#N/A	#N/A	#N/A	#N/A	#N/A	#N/A	#N/A
Ccel_0519	dihydrodipicolinate reductase	FALSE	FALSE	FALSE	FALSE	FALSE	FALSE	#N/A	#N/A	#N/A	#N/A	#N/A	#N/A	#N/A	#N/A	#N/A	#N/A	#N/A	#N/A	#N/A	#N/A	#N/A	#N/A
Ccel_0520	peptidase S11 D-alanyl-D-alanine carboxypeptidase 1	FALSE	FALSE	FALSE	FALSE	TRUE	FALSE					NA	NA	NA	NA	NA	NA	NA	NA	NA	NA	NA	NA
Ccel_0521	GerA spore germination protein	FALSE	FALSE	FALSE	FALSE	FALSE	FALSE	#N/A	#N/A	#N/A	#N/A	#N/A	#N/A	#N/A	#N/A	#N/A	#N/A	#N/A	#N/A	#N/A	#N/A	#N/A	#N/A
Ccel_0522	Spore germination protein	FALSE	FALSE	FALSE	FALSE	FALSE	FALSE	#N/A	#N/A	#N/A	#N/A	#N/A	#N/A	#N/A	#N/A	#N/A	#N/A	#N/A	#N/A	#N/A	#N/A	#N/A	#N/A
Ccel_0523	germination protein, Ger(x)C family	FALSE	FALSE	FALSE	FALSE	FALSE	FALSE	#N/A	#N/A	#N/A	#N/A	#N/A	#N/A	#N/A	#N/A	#N/A	#N/A	#N/A	#N/A	#N/A	#N/A	#N/A	#N/A
Ccel_0524	amino acid-binding ACT domain protein	FALSE	FALSE	FALSE	FALSE	FALSE	FALSE	#N/A	#N/A	#N/A	#N/A	#N/A	#N/A	#N/A	#N/A	#N/A	#N/A	#N/A	#N/A	#N/A	#N/A	#N/A	#N/A
Ccel_0525	dihydrodipicolinate reductase	FALSE	FALSE	FALSE	FALSE	TRUE	FALSE					NA	NA	NA	NA	NA	NA	NA	NA	NA	NA	NA	NA
Ccel_0526	dihydrodipicolinate synthase	FALSE	FALSE	FALSE	FALSE	TRUE	FALSE					NA	0.807443	NA	-0.0119274	NA	-0.0238548	NA	0.749948	NA	0.0177429	NA	0.0354857
Ccel_0527	SpoIID/LytB domain protein	FALSE	FALSE	FALSE	FALSE	TRUE	FALSE					NA	NA	NA	NA	NA	NA	NA	NA	NA	NA	NA	NA
Ccel_0528	aspartate kinase	FALSE	FALSE	FALSE	FALSE	TRUE	FALSE					0.207184	NA	0.0446942	NA	0.0893885	NA	0.108905	NA	0.0588037	NA	0.117607	NA
Ccel_0529	S-adenosylmethionine/tRNA-ribosyltransferase-isomerase	FALSE	FALSE	FALSE	FALSE	TRUE	FALSE					NA	NA	NA	NA	NA	NA	NA	NA	NA	NA	NA	NA
Ccel_0530	queuine tRNA-ribosyltransferase	FALSE	FALSE	FALSE	FALSE	TRUE	FALSE					NA	NA	NA	NA	NA	NA	NA	NA	NA	NA	NA	NA
Ccel_0531	preprotein translocase, YajC subunit	FALSE	FALSE	FALSE	FALSE	FALSE	FALSE	#N/A	#N/A	#N/A	#N/A	#N/A	#N/A	#N/A	#N/A	#N/A	#N/A	#N/A	#N/A	#N/A	#N/A	#N/A	#N/A
Ccel_0532	hypothetical protein	FALSE	FALSE	FALSE	FALSE	FALSE	FALSE	#N/A	#N/A	#N/A	#N/A	#N/A	#N/A	#N/A	#N/A	#N/A	#N/A	#N/A	#N/A	#N/A	#N/A	#N/A	#N/A
Ccel_0533	hypothetical protein	FALSE	FALSE	FALSE	FALSE	FALSE	FALSE	#N/A	#N/A	#N/A	#N/A	#N/A	#N/A	#N/A	#N/A	#N/A	#N/A	#N/A	#N/A	#N/A	#N/A	#N/A	#N/A
Ccel_0534	Radical SAM domain protein	FALSE	FALSE	FALSE	FALSE	FALSE	FALSE	#N/A	#N/A	#N/A	#N/A	#N/A	#N/A	#N/A	#N/A	#N/A	#N/A	#N/A	#N/A	#N/A	#N/A	#N/A	#N/A
Ccel_0535	transferase hexapeptide repeat containing protein	FALSE	FALSE	FALSE	FALSE	FALSE	FALSE	#N/A	#N/A	#N/A	#N/A	#N/A	#N/A	#N/A	#N/A	#N/A	#N/A	#N/A	#N/A	#N/A	#N/A	#N/A	#N/A
Ccel_0536	protein-export membrane protein SecD	FALSE	FALSE	FALSE	TRUE	TRUE	TRUE	+				0.00307108	NA	0.0924249	NA	0.18485	NA	0.0251136	NA	0.0586386	NA	0.117277	NA
Ccel_0537	protein-export membrane protein SecF	FALSE	FALSE	FALSE	FALSE	FALSE	FALSE	#N/A	#N/A	#N/A	#N/A	#N/A	#N/A	#N/A	#N/A	#N/A	#N/A	#N/A	#N/A	#N/A	#N/A	#N/A	#N/A
Ccel_0538	hypothetical protein	FALSE	FALSE	FALSE	FALSE	FALSE	FALSE	#N/A	#N/A	#N/A	#N/A	#N/A	#N/A	#N/A	#N/A	#N/A	#N/A	#N/A	#N/A	#N/A	#N/A	#N/A	#N/A
Ccel_0539	hypothetical protein	FALSE	FALSE	FALSE	FALSE	TRUE	FALSE					NA	NA	NA	NA	NA	NA	NA	NA	NA	NA	NA	NA
Ccel_0540	DNA primase	FALSE	FALSE	FALSE	FALSE	TRUE	FALSE					NA	NA	NA	NA	NA	NA	NA	NA	NA	NA	NA	NA
Ccel_0541	RNA polymerase, sigma 70 subunit, RpoD subfamily	FALSE	FALSE	FALSE	FALSE	TRUE	FALSE					NA	NA	NA	NA	NA	NA	NA	NA	NA	NA	NA	NA
Ccel_0542	hypothetical protein	FALSE	FALSE	FALSE	FALSE	FALSE	FALSE	#N/A	#N/A	#N/A	#N/A	#N/A	#N/A	#N/A	#N/A	#N/A	#N/A	#N/A	#N/A	#N/A	#N/A	#N/A	#N/A
Ccel_0543	protein of unknown function DUF633	FALSE	FALSE	FALSE	FALSE	TRUE	FALSE					NA	NA	NA	NA	NA	NA	NA	NA	NA	NA	NA	NA
Ccel_0544	protein of unknown function DUF34	FALSE	FALSE	FALSE	FALSE	TRUE	FALSE					NA	NA	NA	NA	NA	NA	NA	NA	NA	NA	NA	NA
Ccel_0545	protein of unknown function DUF710	FALSE	FALSE	FALSE	FALSE	FALSE	FALSE	#N/A	#N/A	#N/A	#N/A	#N/A	#N/A	#N/A	#N/A	#N/A	#N/A	#N/A	#N/A	#N/A	#N/A	#N/A	#N/A
Ccel_0546	4Fe-4S ferredoxin iron-sulfur binding domain protein	FALSE	FALSE	FALSE	FALSE	FALSE	FALSE	#N/A	#N/A	#N/A	#N/A	#N/A	#N/A	#N/A	#N/A	#N/A	#N/A	#N/A	#N/A	#N/A	#N/A	#N/A	#N/A
Ccel_0547	amidohydrolase 2	FALSE	FALSE	FALSE	FALSE	TRUE	FALSE					NA	NA	NA	NA	NA	NA	NA	NA	NA	NA	NA	NA
Ccel_0548	hypothetical protein	FALSE	FALSE	FALSE	FALSE	FALSE	FALSE	#N/A	#N/A	#N/A	#N/A	#N/A	#N/A	#N/A	#N/A	#N/A	#N/A	#N/A	#N/A	#N/A	#N/A	#N/A	#N/A
Ccel_0549	NADPH-dependent FMN reductase	FALSE	FALSE	FALSE	FALSE	FALSE	FALSE	#N/A	#N/A	#N/A	#N/A	#N/A	#N/A	#N/A	#N/A	#N/A	#N/A	#N/A	#N/A	#N/A	#N/A	#N/A	#N/A
Ccel_0550	UBA/THIF-type NAD/FAD binding protein	FALSE	FALSE	FALSE	FALSE	FALSE	FALSE	#N/A	#N/A	#N/A	#N/A	#N/A	#N/A	#N/A	#N/A	#N/A	#N/A	#N/A	#N/A	#N/A	#N/A	#N/A	#N/A
Ccel_0551	hypothetical protein	FALSE	FALSE	FALSE	FALSE	TRUE	FALSE					NA	NA	NA	NA	NA	NA	NA	NA	NA	NA	NA	NA
Ccel_0552	DNA mismatch repair protein MutS domain protein	FALSE	FALSE	FALSE	FALSE	FALSE	FALSE	#N/A	#N/A	#N/A	#N/A	#N/A	#N/A	#N/A	#N/A	#N/A	#N/A	#N/A	#N/A	#N/A	#N/A	#N/A	#N/A
Ccel_0553	4Fe-4S ferredoxin iron-sulfur binding domain protein	FALSE	FALSE	FALSE	FALSE	FALSE	FALSE	#N/A	#N/A	#N/A	#N/A	#N/A	#N/A	#N/A	#N/A	#N/A	#N/A	#N/A	#N/A	#N/A	#N/A	#N/A	#N/A
Ccel_0554	pyruvate flavodoxin/ferredoxin oxidoreductase domain protein	FALSE	FALSE	FALSE	FALSE	TRUE	FALSE					0.609961	NA	0.075542	NA	0.151084	NA	0.19178	NA	0.206526	NA	0.413052	NA
Ccel_0555	thiamine pyrophosphate protein domain protein TPP-binding	FALSE	FALSE	FALSE	FALSE	TRUE	TRUE	+	+			0.00852667	NA	0.0542615	NA	0.108523	NA	0.000214483	NA	0.103634	NA	0.207267	NA
Ccel_0556	pyruvate ferredoxin/flavodoxin oxidoreductase	FALSE	FALSE	TRUE	FALSE	TRUE	FALSE					0.214158	NA	0.195441	NA	0.390882	NA	0.2772	NA	0.158306	NA	0.316612	NA
Ccel_0557	ABC transporter related	FALSE	FALSE	FALSE	FALSE	FALSE	FALSE	#N/A	#N/A	#N/A	#N/A	#N/A	#N/A	#N/A	#N/A	#N/A	#N/A	#N/A	#N/A	#N/A	#N/A	#N/A	#N/A
Ccel_0558	protein of unknown function DUF214	FALSE	FALSE	FALSE	FALSE	TRUE	FALSE					NA	NA	NA	NA	NA	NA	NA	NA	NA	NA	NA	NA
Ccel_0559	two component transcriptional regulator, winged helix family	FALSE	FALSE	FALSE	FALSE	FALSE	FALSE	#N/A	#N/A	#N/A	#N/A	#N/A	#N/A	#N/A	#N/A	#N/A	#N/A	#N/A	#N/A	#N/A	#N/A	#N/A	#N/A
Ccel_0560	histidine kinase	FALSE	FALSE	FALSE	FALSE	TRUE	FALSE					NA	NA	NA	NA	NA	NA	NA	NA	NA	NA	NA	NA
Ccel_0561	glutamine synthetase catalytic region	FALSE	FALSE	FALSE	FALSE	TRUE	FALSE					0.851281	0.0479273	0.00521124	-0.116172	0.0104225	-0.232344	0.0248198	0.2419	0.0768837	-0.0629008	0.153767	-0.125802
Ccel_0562	transglutaminase domain protein	FALSE	FALSE	FALSE	FALSE	FALSE	FALSE	#N/A	#N/A	#N/A	#N/A	#N/A	#N/A	#N/A	#N/A	#N/A	#N/A	#N/A	#N/A	#N/A	#N/A	#N/A	#N/A
Ccel_0563	hypothetical protein	FALSE	FALSE	FALSE	FALSE	FALSE	FALSE	#N/A	#N/A	#N/A	#N/A	#N/A	#N/A	#N/A	#N/A	#N/A	#N/A	#N/A	#N/A	#N/A	#N/A	#N/A	#N/A
Ccel_0564	hypothetical protein	FALSE	FALSE	FALSE	FALSE	FALSE	FALSE	#N/A	#N/A	#N/A	#N/A	#N/A	#N/A	#N/A	#N/A	#N/A	#N/A	#N/A	#N/A	#N/A	#N/A	#N/A	#N/A
Ccel_0565	peptidase M24	FALSE	FALSE	FALSE	FALSE	TRUE	FALSE					NA	NA	NA	NA	NA	NA	NA	NA	NA	NA	NA	NA
Ccel_0566	pseudo	FALSE	FALSE	FALSE	FALSE	FALSE	FALSE	#N/A	#N/A	#N/A	#N/A	#N/A	#N/A	#N/A	#N/A	#N/A	#N/A	#N/A	#N/A	#N/A	#N/A	#N/A	#N/A
Ccel_0567	polysaccharide deacetylase	FALSE	TRUE	FALSE	FALSE	TRUE	FALSE					NA	NA	NA	NA	NA	NA	NA	NA	NA	NA	NA	NA
Ccel_0568	hypothetical protein	FALSE	FALSE	FALSE	FALSE	FALSE	FALSE	#N/A	#N/A	#N/A	#N/A	#N/A	#N/A	#N/A	#N/A	#N/A	#N/A	#N/A	#N/A	#N/A	#N/A	#N/A	#N/A
Ccel_0569	protein of unknown function DUF881	FALSE	FALSE	FALSE	FALSE	TRUE	FALSE					NA	NA	NA	NA	NA	NA	NA	NA	NA	NA	NA	NA
Ccel_0570	protein of unknown function DUF881	FALSE	FALSE	FALSE	FALSE	TRUE	FALSE					NA	NA	NA	NA	NA	NA	NA	NA	NA	NA	NA	NA
Ccel_0571	polysaccharide deacetylase	FALSE	TRUE	FALSE	FALSE	FALSE	FALSE	#N/A	#N/A	#N/A	#N/A	#N/A	#N/A	#N/A	#N/A	#N/A	#N/A	#N/A	#N/A	#N/A	#N/A	#N/A	#N/A
Ccel_0572	sporulation protein YqfC	FALSE	FALSE	FALSE	FALSE	FALSE	FALSE	#N/A	#N/A	#N/A	#N/A	#N/A	#N/A	#N/A	#N/A	#N/A	#N/A	#N/A	#N/A	#N/A	#N/A	#N/A	#N/A
Ccel_0573	sporulation protein YqfD	FALSE	FALSE	FALSE	FALSE	FALSE	FALSE	#N/A	#N/A	#N/A	#N/A	#N/A	#N/A	#N/A	#N/A	#N/A	#N/A	#N/A	#N/A	#N/A	#N/A	#N/A	#N/A
Ccel_0574	PhoH family protein	FALSE	FALSE	FALSE	FALSE	TRUE	FALSE			-	+	NA	3.57649e-17	NA	-2.15435	NA	-4.30869	NA	3.57649e-17	NA	2.15435	NA	4.30869
Ccel_0575	metal dependent phosphohydrolase	FALSE	FALSE	FALSE	FALSE	TRUE	FALSE					NA	NA	NA	NA	NA	NA	NA	NA	NA	NA	NA	NA
Ccel_0576	protein of unknown function UPF0054	FALSE	FALSE	FALSE	FALSE	FALSE	FALSE	#N/A	#N/A	#N/A	#N/A	#N/A	#N/A	#N/A	#N/A	#N/A	#N/A	#N/A	#N/A	#N/A	#N/A	#N/A	#N/A
Ccel_0577	diacylglycerol kinase	FALSE	FALSE	FALSE	FALSE	FALSE	FALSE	#N/A	#N/A	#N/A	#N/A	#N/A	#N/A	#N/A	#N/A	#N/A	#N/A	#N/A	#N/A	#N/A	#N/A	#N/A	#N/A
Ccel_0578	cytidine deaminase	FALSE	FALSE	FALSE	FALSE	FALSE	FALSE	#N/A	#N/A	#N/A	#N/A	#N/A	#N/A	#N/A	#N/A	#N/A	#N/A	#N/A	#N/A	#N/A	#N/A	#N/A	#N/A
Ccel_0579	GTP-binding protein Era	FALSE	FALSE	FALSE	FALSE	TRUE	FALSE					NA	NA	NA	NA	NA	NA	NA	NA	NA	NA	NA	NA
Ccel_0580	hypothetical protein	FALSE	FALSE	FALSE	FALSE	FALSE	FALSE	#N/A	#N/A	#N/A	#N/A	#N/A	#N/A	#N/A	#N/A	#N/A	#N/A	#N/A	#N/A	#N/A	#N/A	#N/A	#N/A
Ccel_0581	DNA repair protein RecO	FALSE	FALSE	FALSE	FALSE	FALSE	FALSE	#N/A	#N/A	#N/A	#N/A	#N/A	#N/A	#N/A	#N/A	#N/A	#N/A	#N/A	#N/A	#N/A	#N/A	#N/A	#N/A
Ccel_0582	phospholipase D/Transphosphatidylase	FALSE	FALSE	FALSE	FALSE	TRUE	FALSE					NA	NA	NA	NA	NA	NA	NA	NA	NA	NA	NA	NA
Ccel_0583	ABC transporter related	FALSE	FALSE	FALSE	FALSE	FALSE	FALSE	#N/A	#N/A	#N/A	#N/A	#N/A	#N/A	#N/A	#N/A	#N/A	#N/A	#N/A	#N/A	#N/A	#N/A	#N/A	#N/A
Ccel_0584	ABC transporter transmembrane region	FALSE	FALSE	FALSE	FALSE	FALSE	FALSE	#N/A	#N/A	#N/A	#N/A	#N/A	#N/A	#N/A	#N/A	#N/A	#N/A	#N/A	#N/A	#N/A	#N/A	#N/A	#N/A
Ccel_0585	hypothetical protein	FALSE	FALSE	FALSE	FALSE	TRUE	FALSE					NA	NA	NA	NA	NA	NA	NA	NA	NA	NA	NA	NA
Ccel_0586	Integrase catalytic region	FALSE	FALSE	FALSE	FALSE	FALSE	FALSE	#N/A	#N/A	#N/A	#N/A	#N/A	#N/A	#N/A	#N/A	#N/A	#N/A	#N/A	#N/A	#N/A	#N/A	#N/A	#N/A
Ccel_0587	protein of unknown function DUF896	FALSE	FALSE	FALSE	FALSE	FALSE	FALSE	#N/A	#N/A	#N/A	#N/A	#N/A	#N/A	#N/A	#N/A	#N/A	#N/A	#N/A	#N/A	#N/A	#N/A	#N/A	#N/A
Ccel_0588	CheW protein	FALSE	FALSE	FALSE	FALSE	TRUE	FALSE					0.216342	NA	0.0845707	NA	0.169141	NA	0.600735	NA	0.0364773	NA	0.0729546	NA
Ccel_0589	Integrase catalytic region	FALSE	FALSE	FALSE	FALSE	FALSE	FALSE	#N/A	#N/A	#N/A	#N/A	#N/A	#N/A	#N/A	#N/A	#N/A	#N/A	#N/A	#N/A	#N/A	#N/A	#N/A	#N/A
Ccel_0590	GTP-binding protein YchF	FALSE	FALSE	FALSE	FALSE	FALSE	FALSE	#N/A	#N/A	#N/A	#N/A	#N/A	#N/A	#N/A	#N/A	#N/A	#N/A	#N/A	#N/A	#N/A	#N/A	#N/A	#N/A
Ccel_0591	TM2 domain containing protein	FALSE	FALSE	FALSE	FALSE	FALSE	FALSE	#N/A	#N/A	#N/A	#N/A	#N/A	#N/A	#N/A	#N/A	#N/A	#N/A	#N/A	#N/A	#N/A	#N/A	#N/A	#N/A
Ccel_0592	transcriptional regulator, MerR family	FALSE	FALSE	FALSE	FALSE	FALSE	FALSE	#N/A	#N/A	#N/A	#N/A	#N/A	#N/A	#N/A	#N/A	#N/A	#N/A	#N/A	#N/A	#N/A	#N/A	#N/A	#N/A
Ccel_0593	pseudouridine synthase, RluA family	FALSE	FALSE	FALSE	FALSE	FALSE	FALSE	#N/A	#N/A	#N/A	#N/A	#N/A	#N/A	#N/A	#N/A	#N/A	#N/A	#N/A	#N/A	#N/A	#N/A	#N/A	#N/A
Ccel_0594	Aluminium resistance family protein	FALSE	FALSE	FALSE	FALSE	FALSE	FALSE	#N/A	#N/A	#N/A	#N/A	#N/A	#N/A	#N/A	#N/A	#N/A	#N/A	#N/A	#N/A	#N/A	#N/A	#N/A	#N/A
Ccel_0595	hypothetical protein	FALSE	FALSE	FALSE	FALSE	FALSE	FALSE	#N/A	#N/A	#N/A	#N/A	#N/A	#N/A	#N/A	#N/A	#N/A	#N/A	#N/A	#N/A	#N/A	#N/A	#N/A	#N/A
Ccel_0596	alanine racemase domain protein	FALSE	FALSE	FALSE	FALSE	FALSE	FALSE	#N/A	#N/A	#N/A	#N/A	#N/A	#N/A	#N/A	#N/A	#N/A	#N/A	#N/A	#N/A	#N/A	#N/A	#N/A	#N/A
Ccel_0597	protein of unknown function DUF552	FALSE	FALSE	FALSE	FALSE	TRUE	FALSE					NA	NA	NA	NA	NA	NA	NA	NA	NA	NA	NA	NA
Ccel_0598	protein of unknown function YGGT	FALSE	FALSE	FALSE	FALSE	FALSE	FALSE	#N/A	#N/A	#N/A	#N/A	#N/A	#N/A	#N/A	#N/A	#N/A	#N/A	#N/A	#N/A	#N/A	#N/A	#N/A	#N/A
Ccel_0599	RNA-binding S4 domain protein	FALSE	FALSE	FALSE	FALSE	FALSE	FALSE	#N/A	#N/A	#N/A	#N/A	#N/A	#N/A	#N/A	#N/A	#N/A	#N/A	#N/A	#N/A	#N/A	#N/A	#N/A	#N/A
Ccel_0600	DivIVA family protein	FALSE	FALSE	FALSE	FALSE	FALSE	FALSE	#N/A	#N/A	#N/A	#N/A	#N/A	#N/A	#N/A	#N/A	#N/A	#N/A	#N/A	#N/A	#N/A	#N/A	#N/A	#N/A
Ccel_0601	cell divisionFtsK/SpoIIIE	FALSE	FALSE	FALSE	FALSE	FALSE	FALSE	#N/A	#N/A	#N/A	#N/A	#N/A	#N/A	#N/A	#N/A	#N/A	#N/A	#N/A	#N/A	#N/A	#N/A	#N/A	#N/A
Ccel_0602	Tetratricopeptide TPR_2 repeat protein	FALSE	FALSE	FALSE	FALSE	FALSE	FALSE	#N/A	#N/A	#N/A	#N/A	#N/A	#N/A	#N/A	#N/A	#N/A	#N/A	#N/A	#N/A	#N/A	#N/A	#N/A	#N/A
Ccel_0603	Radical SAM domain protein	FALSE	FALSE	FALSE	FALSE	FALSE	FALSE	#N/A	#N/A	#N/A	#N/A	#N/A	#N/A	#N/A	#N/A	#N/A	#N/A	#N/A	#N/A	#N/A	#N/A	#N/A	#N/A
Ccel_0604	tetrahydrofolate dehydrogenase/cyclohydrolase	FALSE	FALSE	FALSE	FALSE	TRUE	FALSE					0.29454	NA	0.0616646	NA	0.123329	NA	0.025633	NA	0.15071	NA	0.301421	NA
Ccel_0605	RNA binding metal dependent phosphohydrolase	FALSE	FALSE	FALSE	FALSE	TRUE	FALSE					0.0875922	NA	0.0505678	NA	0.101136	NA	0.0528592	NA	0.0592172	NA	0.118434	NA
Ccel_0606	metallophosphoesterase	FALSE	FALSE	FALSE	FALSE	FALSE	FALSE	#N/A	#N/A	#N/A	#N/A	#N/A	#N/A	#N/A	#N/A	#N/A	#N/A	#N/A	#N/A	#N/A	#N/A	#N/A	#N/A
Ccel_0607	protein of unknown function DUF152	FALSE	FALSE	FALSE	FALSE	TRUE	FALSE					NA	NA	NA	NA	NA	NA	NA	NA	NA	NA	NA	NA
Ccel_0608	extracellular solute-binding protein family 5	FALSE	FALSE	FALSE	FALSE	FALSE	FALSE	#N/A	#N/A	#N/A	#N/A	#N/A	#N/A	#N/A	#N/A	#N/A	#N/A	#N/A	#N/A	#N/A	#N/A	#N/A	#N/A
Ccel_0609	lipoprotein signal peptidase	FALSE	FALSE	FALSE	FALSE	FALSE	FALSE	#N/A	#N/A	#N/A	#N/A	#N/A	#N/A	#N/A	#N/A	#N/A	#N/A	#N/A	#N/A	#N/A	#N/A	#N/A	#N/A
Ccel_0610	pseudouridine synthase, RluA family	FALSE	FALSE	FALSE	FALSE	FALSE	FALSE	#N/A	#N/A	#N/A	#N/A	#N/A	#N/A	#N/A	#N/A	#N/A	#N/A	#N/A	#N/A	#N/A	#N/A	#N/A	#N/A
Ccel_0611	phosphoribosyltransferase	FALSE	FALSE	FALSE	FALSE	TRUE	FALSE					0.0604816	NA	0.109112	NA	0.218224	NA	0.663697	NA	0.0233821	NA	0.0467641	NA
Ccel_0612	aspartate carbamoyltransferase	FALSE	FALSE	FALSE	FALSE	TRUE	FALSE					NA	0.462659	NA	0.0539149	NA	0.10783	NA	0.157911	NA	-0.106841	NA	-0.213681
Ccel_0613	dihydroorotase, multifunctional complex type	FALSE	FALSE	FALSE	FALSE	TRUE	FALSE					NA	0.244969	NA	-0.228341	NA	-0.456682	NA	0.846333	NA	-0.0356933	NA	-0.0713865
Ccel_0614	orotidine 5'-phosphate decarboxylase	FALSE	FALSE	FALSE	FALSE	TRUE	FALSE					NA	NA	NA	NA	NA	NA	NA	NA	NA	NA	NA	NA
Ccel_0615	carbamoyl-phosphate synthase, small subunit	FALSE	FALSE	FALSE	FALSE	TRUE	FALSE					NA	NA	NA	NA	NA	NA	NA	NA	NA	NA	NA	NA
Ccel_0616	carbamoyl-phosphate synthase, large subunit	FALSE	FALSE	FALSE	FALSE	TRUE	FALSE					NA	NA	NA	NA	NA	NA	NA	NA	NA	NA	NA	NA
Ccel_0617	oxidoreductase FAD/NAD(P)-binding domain protein	FALSE	FALSE	FALSE	FALSE	TRUE	FALSE					NA	NA	NA	NA	NA	NA	NA	NA	NA	NA	NA	NA
Ccel_0618	dihydroorotate dehydrogenase family protein	FALSE	FALSE	FALSE	FALSE	TRUE	FALSE					NA	NA	NA	NA	NA	NA	NA	NA	NA	NA	NA	NA
Ccel_0619	Phosphoglycerate mutase	FALSE	FALSE	TRUE	FALSE	TRUE	TRUE	+	+			3.57128e-13	NA	1.86713	NA	3.73425	NA	3.57128e-13	NA	1.86713	NA	3.73425	NA
Ccel_0620	hypothetical protein	FALSE	FALSE	FALSE	FALSE	TRUE	FALSE					NA	NA	NA	NA	NA	NA	NA	NA	NA	NA	NA	NA
Ccel_0621	protein of unknown function DUF1287	FALSE	FALSE	FALSE	FALSE	FALSE	FALSE	#N/A	#N/A	#N/A	#N/A	#N/A	#N/A	#N/A	#N/A	#N/A	#N/A	#N/A	#N/A	#N/A	#N/A	#N/A	#N/A
Ccel_0622	ybaK/ebsC protein	FALSE	FALSE	FALSE	FALSE	FALSE	FALSE	#N/A	#N/A	#N/A	#N/A	#N/A	#N/A	#N/A	#N/A	#N/A	#N/A	#N/A	#N/A	#N/A	#N/A	#N/A	#N/A
Ccel_0623	hypothetical protein	FALSE	FALSE	FALSE	FALSE	TRUE	FALSE					0.238329	0.252582	0.302876	-0.0646235	0.605753	-0.129247	0.68081	0.46818	-0.105609	0.0403625	-0.211219	0.080725
Ccel_0624	Radical SAM domain protein	FALSE	FALSE	FALSE	FALSE	TRUE	FALSE					NA	NA	NA	NA	NA	NA	NA	NA	NA	NA	NA	NA
Ccel_0625	YibE/F family protein	FALSE	FALSE	FALSE	FALSE	FALSE	FALSE	#N/A	#N/A	#N/A	#N/A	#N/A	#N/A	#N/A	#N/A	#N/A	#N/A	#N/A	#N/A	#N/A	#N/A	#N/A	#N/A
Ccel_0626	diguanylate cyclase/phosphodiesterase	FALSE	FALSE	FALSE	FALSE	TRUE	FALSE					NA	NA	NA	NA	NA	NA	NA	NA	NA	NA	NA	NA
Ccel_0627	protein of unknown function DUF134	FALSE	FALSE	FALSE	FALSE	FALSE	FALSE	#N/A	#N/A	#N/A	#N/A	#N/A	#N/A	#N/A	#N/A	#N/A	#N/A	#N/A	#N/A	#N/A	#N/A	#N/A	#N/A
Ccel_0628	Dinitrogenase iron-molybdenum cofactor biosynthesis protein	FALSE	FALSE	FALSE	FALSE	TRUE	FALSE					0.642182	NA	0.0255251	NA	0.0510502	NA	0.526218	NA	-0.036955	NA	-0.0739101	NA
Ccel_0629	hypothetical protein	FALSE	FALSE	FALSE	FALSE	FALSE	FALSE	#N/A	#N/A	#N/A	#N/A	#N/A	#N/A	#N/A	#N/A	#N/A	#N/A	#N/A	#N/A	#N/A	#N/A	#N/A	#N/A
Ccel_0630	transcriptional regulator, LysR family	FALSE	FALSE	FALSE	FALSE	TRUE	FALSE					NA	NA	NA	NA	NA	NA	NA	NA	NA	NA	NA	NA
Ccel_0631	4Fe-4S ferredoxin iron-sulfur binding domain protein	FALSE	FALSE	FALSE	FALSE	FALSE	FALSE	#N/A	#N/A	#N/A	#N/A	#N/A	#N/A	#N/A	#N/A	#N/A	#N/A	#N/A	#N/A	#N/A	#N/A	#N/A	#N/A
Ccel_0632	hypothetical protein	FALSE	FALSE	FALSE	FALSE	TRUE	FALSE					NA	NA	NA	NA	NA	NA	NA	NA	NA	NA	NA	NA
Ccel_0633	hypothetical protein	FALSE	FALSE	FALSE	FALSE	FALSE	FALSE	#N/A	#N/A	#N/A	#N/A	#N/A	#N/A	#N/A	#N/A	#N/A	#N/A	#N/A	#N/A	#N/A	#N/A	#N/A	#N/A
Ccel_0634	hypothetical protein	FALSE	FALSE	FALSE	FALSE	FALSE	FALSE	#N/A	#N/A	#N/A	#N/A	#N/A	#N/A	#N/A	#N/A	#N/A	#N/A	#N/A	#N/A	#N/A	#N/A	#N/A	#N/A
Ccel_0635	aromatic amino acid beta-eliminating lyase/threonine aldolase	FALSE	FALSE	FALSE	FALSE	FALSE	FALSE	#N/A	#N/A	#N/A	#N/A	#N/A	#N/A	#N/A	#N/A	#N/A	#N/A	#N/A	#N/A	#N/A	#N/A	#N/A	#N/A
Ccel_0636	hypothetical protein	FALSE	FALSE	FALSE	FALSE	FALSE	FALSE	#N/A	#N/A	#N/A	#N/A	#N/A	#N/A	#N/A	#N/A	#N/A	#N/A	#N/A	#N/A	#N/A	#N/A	#N/A	#N/A
Ccel_0637	hypothetical protein	FALSE	FALSE	FALSE	FALSE	FALSE	FALSE	#N/A	#N/A	#N/A	#N/A	#N/A	#N/A	#N/A	#N/A	#N/A	#N/A	#N/A	#N/A	#N/A	#N/A	#N/A	#N/A
Ccel_0638	short-chain dehydrogenase/reductase SDR	FALSE	FALSE	FALSE	FALSE	FALSE	FALSE	#N/A	#N/A	#N/A	#N/A	#N/A	#N/A	#N/A	#N/A	#N/A	#N/A	#N/A	#N/A	#N/A	#N/A	#N/A	#N/A
Ccel_0639	DNA repair photolyase-like protein	FALSE	FALSE	FALSE	FALSE	FALSE	FALSE	#N/A	#N/A	#N/A	#N/A	#N/A	#N/A	#N/A	#N/A	#N/A	#N/A	#N/A	#N/A	#N/A	#N/A	#N/A	#N/A
Ccel_0640	hypothetical protein	FALSE	FALSE	FALSE	FALSE	FALSE	FALSE	#N/A	#N/A	#N/A	#N/A	#N/A	#N/A	#N/A	#N/A	#N/A	#N/A	#N/A	#N/A	#N/A	#N/A	#N/A	#N/A
Ccel_0641	hypothetical protein	FALSE	FALSE	FALSE	FALSE	FALSE	FALSE	#N/A	#N/A	#N/A	#N/A	#N/A	#N/A	#N/A	#N/A	#N/A	#N/A	#N/A	#N/A	#N/A	#N/A	#N/A	#N/A
Ccel_0642	NAD(P)H dehydrogenase (quinone)	FALSE	FALSE	FALSE	FALSE	FALSE	FALSE	#N/A	#N/A	#N/A	#N/A	#N/A	#N/A	#N/A	#N/A	#N/A	#N/A	#N/A	#N/A	#N/A	#N/A	#N/A	#N/A
Ccel_0643	glycoside hydrolase family 18	FALSE	TRUE	FALSE	FALSE	TRUE	FALSE					NA	NA	NA	NA	NA	NA	NA	NA	NA	NA	NA	NA
Ccel_0644	cobalbumin biosynthesis protein	FALSE	FALSE	FALSE	FALSE	FALSE	FALSE	#N/A	#N/A	#N/A	#N/A	#N/A	#N/A	#N/A	#N/A	#N/A	#N/A	#N/A	#N/A	#N/A	#N/A	#N/A	#N/A
Ccel_0645	cobalamin 5'-phosphate synthase	FALSE	FALSE	FALSE	FALSE	FALSE	FALSE	#N/A	#N/A	#N/A	#N/A	#N/A	#N/A	#N/A	#N/A	#N/A	#N/A	#N/A	#N/A	#N/A	#N/A	#N/A	#N/A
Ccel_0646	nicotinate-nucleotide/dimethylbenzimidazole phosphoribosyltransferase	FALSE	FALSE	FALSE	FALSE	TRUE	FALSE					NA	NA	NA	NA	NA	NA	NA	NA	NA	NA	NA	NA
Ccel_0647	hypothetical protein	FALSE	FALSE	FALSE	FALSE	FALSE	FALSE	#N/A	#N/A	#N/A	#N/A	#N/A	#N/A	#N/A	#N/A	#N/A	#N/A	#N/A	#N/A	#N/A	#N/A	#N/A	#N/A
Ccel_0648	Fibronectin type III domain protein	FALSE	FALSE	FALSE	TRUE	TRUE	TRUE	-	-			2.29774e-05	0.257337	-0.174628	0.0258766	-0.349256	0.0517532	0.00140934	0.411753	-0.0955283	0.0185885	-0.191057	0.0371771
Ccel_0649	cellulosome protein dockerin type I	FALSE	TRUE	FALSE	FALSE	TRUE	FALSE					0.218841	0.468382	-0.0379031	0.054812	-0.0758063	0.109624	0.981093	0.218866	-0.000627283	0.094643	-0.00125457	0.189286
Ccel_0650	transposase IS116/IS110/IS902 family protein	FALSE	FALSE	FALSE	FALSE	FALSE	FALSE	#N/A	#N/A	#N/A	#N/A	#N/A	#N/A	#N/A	#N/A	#N/A	#N/A	#N/A	#N/A	#N/A	#N/A	#N/A	#N/A
Ccel_0651	hypothetical protein	FALSE	FALSE	FALSE	FALSE	FALSE	FALSE	#N/A	#N/A	#N/A	#N/A	#N/A	#N/A	#N/A	#N/A	#N/A	#N/A	#N/A	#N/A	#N/A	#N/A	#N/A	#N/A
Ccel_0652	spore germination protein	FALSE	FALSE	FALSE	FALSE	FALSE	FALSE	#N/A	#N/A	#N/A	#N/A	#N/A	#N/A	#N/A	#N/A	#N/A	#N/A	#N/A	#N/A	#N/A	#N/A	#N/A	#N/A
Ccel_0653	pseudo	FALSE	FALSE	FALSE	FALSE	FALSE	FALSE	#N/A	#N/A	#N/A	#N/A	#N/A	#N/A	#N/A	#N/A	#N/A	#N/A	#N/A	#N/A	#N/A	#N/A	#N/A	#N/A
Ccel_0654	GerA spore germination protein	FALSE	FALSE	FALSE	FALSE	FALSE	FALSE	#N/A	#N/A	#N/A	#N/A	#N/A	#N/A	#N/A	#N/A	#N/A	#N/A	#N/A	#N/A	#N/A	#N/A	#N/A	#N/A
Ccel_0655	hypothetical protein	FALSE	FALSE	FALSE	FALSE	FALSE	FALSE	#N/A	#N/A	#N/A	#N/A	#N/A	#N/A	#N/A	#N/A	#N/A	#N/A	#N/A	#N/A	#N/A	#N/A	#N/A	#N/A
Ccel_0656	hypothetical protein	FALSE	FALSE	FALSE	FALSE	FALSE	FALSE	#N/A	#N/A	#N/A	#N/A	#N/A	#N/A	#N/A	#N/A	#N/A	#N/A	#N/A	#N/A	#N/A	#N/A	#N/A	#N/A
Ccel_0657	hypothetical protein	FALSE	FALSE	FALSE	FALSE	FALSE	FALSE	#N/A	#N/A	#N/A	#N/A	#N/A	#N/A	#N/A	#N/A	#N/A	#N/A	#N/A	#N/A	#N/A	#N/A	#N/A	#N/A
Ccel_0658	hypothetical protein	FALSE	FALSE	FALSE	FALSE	FALSE	FALSE	#N/A	#N/A	#N/A	#N/A	#N/A	#N/A	#N/A	#N/A	#N/A	#N/A	#N/A	#N/A	#N/A	#N/A	#N/A	#N/A
Ccel_0659	GCN5-related N-acetyltransferase	FALSE	FALSE	FALSE	FALSE	TRUE	FALSE					NA	NA	NA	NA	NA	NA	NA	NA	NA	NA	NA	NA
Ccel_0660	DEAD_2 domain protein	FALSE	FALSE	FALSE	FALSE	TRUE	FALSE					NA	NA	NA	NA	NA	NA	NA	NA	NA	NA	NA	NA
Ccel_0661	UvrD/REP helicase	FALSE	FALSE	FALSE	FALSE	TRUE	FALSE					NA	NA	NA	NA	NA	NA	NA	NA	NA	NA	NA	NA
Ccel_0662	HAD superfamily (subfamily IIIA) phosphatase, TIGR01668	FALSE	FALSE	FALSE	FALSE	FALSE	FALSE	#N/A	#N/A	#N/A	#N/A	#N/A	#N/A	#N/A	#N/A	#N/A	#N/A	#N/A	#N/A	#N/A	#N/A	#N/A	#N/A
Ccel_0663	shikimate 5-dehydrogenase	FALSE	FALSE	FALSE	FALSE	TRUE	FALSE					NA	NA	NA	NA	NA	NA	NA	NA	NA	NA	NA	NA
Ccel_0664	hypothetical protein	FALSE	FALSE	FALSE	FALSE	FALSE	FALSE	#N/A	#N/A	#N/A	#N/A	#N/A	#N/A	#N/A	#N/A	#N/A	#N/A	#N/A	#N/A	#N/A	#N/A	#N/A	#N/A
Ccel_0665	SNARE associated Golgi protein	FALSE	FALSE	FALSE	FALSE	FALSE	FALSE	#N/A	#N/A	#N/A	#N/A	#N/A	#N/A	#N/A	#N/A	#N/A	#N/A	#N/A	#N/A	#N/A	#N/A	#N/A	#N/A
Ccel_0666	cell envelope-related transcriptional attenuator	FALSE	FALSE	FALSE	FALSE	TRUE	FALSE					0.612526	NA	0.0247874	NA	0.0495749	NA	0.516989	NA	0.0292815	NA	0.058563	NA
Ccel_0667	indolepyruvate ferredoxin oxidoreductase, alpha subunit	FALSE	FALSE	FALSE	FALSE	TRUE	FALSE					0.085877	NA	0.123614	NA	0.247228	NA	0.0465099	NA	0.151721	NA	0.303441	NA
Ccel_0668	pyruvate ferredoxin/flavodoxin oxidoreductase	FALSE	FALSE	FALSE	FALSE	TRUE	TRUE		+			0.571626	NA	0.0164603	NA	0.0329205	NA	0.00562332	NA	0.106269	NA	0.212537	NA
Ccel_0669	phenylacetate-CoA ligase	FALSE	FALSE	FALSE	FALSE	TRUE	FALSE					0.523503	NA	0.0180706	NA	0.0361412	NA	0.2776	NA	0.0311052	NA	0.0622103	NA
Ccel_0670	amino acid-binding ACT domain protein	FALSE	FALSE	FALSE	FALSE	TRUE	FALSE					NA	NA	NA	NA	NA	NA	NA	NA	NA	NA	NA	NA
Ccel_0671	4'-phosphopantetheinyl transferase	FALSE	FALSE	FALSE	FALSE	FALSE	FALSE	#N/A	#N/A	#N/A	#N/A	#N/A	#N/A	#N/A	#N/A	#N/A	#N/A	#N/A	#N/A	#N/A	#N/A	#N/A	#N/A
Ccel_0672	Thioesterase	FALSE	FALSE	FALSE	FALSE	FALSE	FALSE	#N/A	#N/A	#N/A	#N/A	#N/A	#N/A	#N/A	#N/A	#N/A	#N/A	#N/A	#N/A	#N/A	#N/A	#N/A	#N/A
Ccel_0673	NAD-dependent epimerase/dehydratase	FALSE	FALSE	FALSE	FALSE	TRUE	FALSE					NA	NA	NA	NA	NA	NA	NA	NA	NA	NA	NA	NA
Ccel_0674	competence/damage-inducible protein CinA	FALSE	FALSE	FALSE	FALSE	TRUE	FALSE					NA	NA	NA	NA	NA	NA	NA	NA	NA	NA	NA	NA
Ccel_0675	integral membrane protein MviN	FALSE	FALSE	FALSE	FALSE	TRUE	FALSE					NA	NA	NA	NA	NA	NA	NA	NA	NA	NA	NA	NA
Ccel_0676	recA protein	FALSE	FALSE	FALSE	FALSE	TRUE	FALSE					NA	NA	NA	NA	NA	NA	NA	NA	NA	NA	NA	NA
Ccel_0677	regulatory protein RecX	FALSE	FALSE	FALSE	FALSE	FALSE	FALSE	#N/A	#N/A	#N/A	#N/A	#N/A	#N/A	#N/A	#N/A	#N/A	#N/A	#N/A	#N/A	#N/A	#N/A	#N/A	#N/A
Ccel_0678	MiaB-like tRNA modifying enzyme YliG	FALSE	FALSE	FALSE	FALSE	FALSE	FALSE	#N/A	#N/A	#N/A	#N/A	#N/A	#N/A	#N/A	#N/A	#N/A	#N/A	#N/A	#N/A	#N/A	#N/A	#N/A	#N/A
Ccel_0679	CDP-diacylglycerol/glycerol-3-phosphate 3-phosphatidyltransferase	FALSE	FALSE	FALSE	FALSE	TRUE	FALSE					NA	NA	NA	NA	NA	NA	NA	NA	NA	NA	NA	NA
Ccel_0680	regulatory protein DeoR	FALSE	FALSE	FALSE	FALSE	TRUE	FALSE					NA	NA	NA	NA	NA	NA	NA	NA	NA	NA	NA	NA
Ccel_0681	fatty acid/phospholipid synthesis protein PlsX	FALSE	FALSE	FALSE	FALSE	FALSE	FALSE	#N/A	#N/A	#N/A	#N/A	#N/A	#N/A	#N/A	#N/A	#N/A	#N/A	#N/A	#N/A	#N/A	#N/A	#N/A	#N/A
Ccel_0682	3-oxoacyl-(acyl-carrier-protein) synthase III	FALSE	FALSE	FALSE	FALSE	TRUE	FALSE					0.758041	0.0678264	0.00933744	-0.149517	0.0186749	-0.299034	0.0389172	0.523503	0.0676878	0.0499604	0.135376	0.0999208
Ccel_0683	malonyl CoA-acyl carrier protein transacylase	FALSE	FALSE	FALSE	FALSE	TRUE	FALSE					0.585541	0.46818	0.0208859	0.0526172	0.0417719	0.105234	0.11962	0.3097	0.0621609	0.072993	0.124322	0.145986
Ccel_0684	3-oxoacyl-(acyl-carrier-protein) reductase	FALSE	FALSE	FALSE	FALSE	TRUE	FALSE					0.661609	NA	-0.035259	NA	-0.0705179	NA	0.0494697	NA	0.159739	NA	0.319478	NA
Ccel_0685	acyl carrier protein	FALSE	FALSE	FALSE	FALSE	FALSE	FALSE	#N/A	#N/A	#N/A	#N/A	#N/A	#N/A	#N/A	#N/A	#N/A	#N/A	#N/A	#N/A	#N/A	#N/A	#N/A	#N/A
Ccel_0686	3-oxoacyl-(acyl-carrier-protein) synthase 2	FALSE	FALSE	FALSE	FALSE	TRUE	FALSE					NA	NA	NA	NA	NA	NA	NA	NA	NA	NA	NA	NA
Ccel_0687	ribonuclease III	FALSE	FALSE	FALSE	FALSE	TRUE	FALSE					NA	NA	NA	NA	NA	NA	NA	NA	NA	NA	NA	NA
Ccel_0688	Radical SAM domain protein	FALSE	FALSE	FALSE	FALSE	FALSE	FALSE	#N/A	#N/A	#N/A	#N/A	#N/A	#N/A	#N/A	#N/A	#N/A	#N/A	#N/A	#N/A	#N/A	#N/A	#N/A	#N/A
Ccel_0689	Stage V sporulation protein S	FALSE	FALSE	FALSE	FALSE	FALSE	FALSE	#N/A	#N/A	#N/A	#N/A	#N/A	#N/A	#N/A	#N/A	#N/A	#N/A	#N/A	#N/A	#N/A	#N/A	#N/A	#N/A
Ccel_0690	manganese and iron superoxide dismutase	FALSE	FALSE	FALSE	FALSE	FALSE	FALSE	#N/A	#N/A	#N/A	#N/A	#N/A	#N/A	#N/A	#N/A	#N/A	#N/A	#N/A	#N/A	#N/A	#N/A	#N/A	#N/A
Ccel_0691	Coat F domain protein	FALSE	FALSE	FALSE	FALSE	FALSE	FALSE	#N/A	#N/A	#N/A	#N/A	#N/A	#N/A	#N/A	#N/A	#N/A	#N/A	#N/A	#N/A	#N/A	#N/A	#N/A	#N/A
Ccel_0692	pseudo	FALSE	FALSE	FALSE	FALSE	FALSE	FALSE	#N/A	#N/A	#N/A	#N/A	#N/A	#N/A	#N/A	#N/A	#N/A	#N/A	#N/A	#N/A	#N/A	#N/A	#N/A	#N/A
Ccel_0693	hypothetical protein	FALSE	FALSE	FALSE	FALSE	FALSE	FALSE	#N/A	#N/A	#N/A	#N/A	#N/A	#N/A	#N/A	#N/A	#N/A	#N/A	#N/A	#N/A	#N/A	#N/A	#N/A	#N/A
Ccel_0694	hypothetical protein	FALSE	FALSE	FALSE	FALSE	FALSE	FALSE	#N/A	#N/A	#N/A	#N/A	#N/A	#N/A	#N/A	#N/A	#N/A	#N/A	#N/A	#N/A	#N/A	#N/A	#N/A	#N/A
Ccel_0695	aldo/keto reductase	FALSE	FALSE	FALSE	FALSE	TRUE	FALSE					NA	NA	NA	NA	NA	NA	NA	NA	NA	NA	NA	NA
Ccel_0696	chromosome segregation protein SMC	FALSE	FALSE	FALSE	FALSE	FALSE	FALSE	#N/A	#N/A	#N/A	#N/A	#N/A	#N/A	#N/A	#N/A	#N/A	#N/A	#N/A	#N/A	#N/A	#N/A	#N/A	#N/A
Ccel_0697	signal recognition particle-docking protein FtsY	FALSE	FALSE	FALSE	FALSE	TRUE	FALSE					NA	NA	NA	NA	NA	NA	NA	NA	NA	NA	NA	NA
Ccel_0698	protein of unknown function UPF0182	FALSE	FALSE	FALSE	FALSE	TRUE	FALSE					0.739117	NA	-0.0180907	NA	-0.0361814	NA	0.213949	NA	0.0657886	NA	0.131577	NA
Ccel_0699	amino acid transporter-like protein	FALSE	FALSE	FALSE	FALSE	FALSE	FALSE	#N/A	#N/A	#N/A	#N/A	#N/A	#N/A	#N/A	#N/A	#N/A	#N/A	#N/A	#N/A	#N/A	#N/A	#N/A	#N/A
Ccel_0700	ROK family protein	FALSE	FALSE	FALSE	FALSE	TRUE	FALSE					NA	NA	NA	NA	NA	NA	NA	NA	NA	NA	NA	NA
Ccel_0701	hypothetical protein	FALSE	FALSE	FALSE	FALSE	FALSE	FALSE	#N/A	#N/A	#N/A	#N/A	#N/A	#N/A	#N/A	#N/A	#N/A	#N/A	#N/A	#N/A	#N/A	#N/A	#N/A	#N/A
Ccel_0702	anaerobic ribonucleoside-triphosphate reductase	FALSE	FALSE	FALSE	FALSE	TRUE	FALSE					NA	NA	NA	NA	NA	NA	NA	NA	NA	NA	NA	NA
Ccel_0703	anaerobic ribonucleoside-triphosphate reductase activating protein	FALSE	FALSE	FALSE	FALSE	FALSE	FALSE	#N/A	#N/A	#N/A	#N/A	#N/A	#N/A	#N/A	#N/A	#N/A	#N/A	#N/A	#N/A	#N/A	#N/A	#N/A	#N/A
Ccel_0704	sulfatase	FALSE	FALSE	FALSE	FALSE	FALSE	FALSE	#N/A	#N/A	#N/A	#N/A	#N/A	#N/A	#N/A	#N/A	#N/A	#N/A	#N/A	#N/A	#N/A	#N/A	#N/A	#N/A
Ccel_0705	pantothenate kinase	FALSE	FALSE	FALSE	FALSE	TRUE	FALSE					NA	NA	NA	NA	NA	NA	NA	NA	NA	NA	NA	NA
Ccel_0706	oligopeptide transporters, OPT superfamily	FALSE	FALSE	FALSE	FALSE	TRUE	FALSE					NA	NA	NA	NA	NA	NA	NA	NA	NA	NA	NA	NA
Ccel_0707	protein of unknown function DUF88	FALSE	FALSE	FALSE	FALSE	TRUE	FALSE					0.864856	NA	-0.00382615	NA	-0.0076523	NA	0.0859434	NA	0.0446365	NA	0.089273	NA
Ccel_0708	putative helix-turn-helix protein YlxM/p13 family protein	FALSE	FALSE	FALSE	FALSE	FALSE	FALSE	#N/A	#N/A	#N/A	#N/A	#N/A	#N/A	#N/A	#N/A	#N/A	#N/A	#N/A	#N/A	#N/A	#N/A	#N/A	#N/A
Ccel_0709	signal recognition particle protein	FALSE	FALSE	FALSE	FALSE	FALSE	FALSE	#N/A	#N/A	#N/A	#N/A	#N/A	#N/A	#N/A	#N/A	#N/A	#N/A	#N/A	#N/A	#N/A	#N/A	#N/A	#N/A
Ccel_0710	ribosomal protein S16	FALSE	FALSE	FALSE	FALSE	TRUE	FALSE					NA	NA	NA	NA	NA	NA	NA	NA	NA	NA	NA	NA
Ccel_0711	nucleic acid binding protein	FALSE	FALSE	FALSE	FALSE	TRUE	FALSE					NA	NA	NA	NA	NA	NA	NA	NA	NA	NA	NA	NA
Ccel_0712	16S rRNA processing protein RimM	FALSE	FALSE	FALSE	FALSE	FALSE	FALSE	#N/A	#N/A	#N/A	#N/A	#N/A	#N/A	#N/A	#N/A	#N/A	#N/A	#N/A	#N/A	#N/A	#N/A	#N/A	#N/A
Ccel_0713	tRNA (guanine-N1)-methyltransferase	FALSE	FALSE	FALSE	FALSE	FALSE	FALSE	#N/A	#N/A	#N/A	#N/A	#N/A	#N/A	#N/A	#N/A	#N/A	#N/A	#N/A	#N/A	#N/A	#N/A	#N/A	#N/A
Ccel_0714	ribosomal protein L19	FALSE	FALSE	FALSE	FALSE	TRUE	FALSE					NA	NA	NA	NA	NA	NA	NA	NA	NA	NA	NA	NA
Ccel_0715	signal peptidase I	FALSE	FALSE	FALSE	TRUE	TRUE	TRUE		+			0.311703	NA	0.0270477	NA	0.0540954	NA	0.00442633	NA	0.101731	NA	0.203462	NA
Ccel_0716	GTP1/OBG protein	FALSE	FALSE	FALSE	FALSE	TRUE	FALSE					NA	NA	NA	NA	NA	NA	NA	NA	NA	NA	NA	NA
Ccel_0717	ribonuclease HII/HIII	FALSE	FALSE	FALSE	FALSE	FALSE	FALSE	#N/A	#N/A	#N/A	#N/A	#N/A	#N/A	#N/A	#N/A	#N/A	#N/A	#N/A	#N/A	#N/A	#N/A	#N/A	#N/A
Ccel_0718	hypothetical protein	FALSE	FALSE	FALSE	FALSE	TRUE	FALSE					NA	NA	NA	NA	NA	NA	NA	NA	NA	NA	NA	NA
Ccel_0719	flagellar biosynthesis protein	FALSE	FALSE	FALSE	FALSE	FALSE	FALSE	#N/A	#N/A	#N/A	#N/A	#N/A	#N/A	#N/A	#N/A	#N/A	#N/A	#N/A	#N/A	#N/A	#N/A	#N/A	#N/A
Ccel_0720	protein of unknown function UPF0102	FALSE	FALSE	FALSE	FALSE	FALSE	FALSE	#N/A	#N/A	#N/A	#N/A	#N/A	#N/A	#N/A	#N/A	#N/A	#N/A	#N/A	#N/A	#N/A	#N/A	#N/A	#N/A
Ccel_0721	peptidase M19 renal dipeptidase	FALSE	FALSE	FALSE	FALSE	FALSE	FALSE	#N/A	#N/A	#N/A	#N/A	#N/A	#N/A	#N/A	#N/A	#N/A	#N/A	#N/A	#N/A	#N/A	#N/A	#N/A	#N/A
Ccel_0722	putative transcriptional regulator, GntR family	FALSE	FALSE	FALSE	FALSE	TRUE	FALSE					0.321169	0.0725205	-0.0578494	-0.133785	-0.115699	-0.26757	0.0175545	0.21205	0.164493	-0.0902127	0.328987	-0.180425
Ccel_0723	adenylosuccinate lyase	FALSE	FALSE	FALSE	FALSE	TRUE	FALSE					0.476359	0.0381516	0.0795772	-0.0759568	0.159154	-0.151914	0.149755	0.0944773	0.169064	-0.0567587	0.338129	-0.113517
Ccel_0724	transcriptional regulator, GntR family	FALSE	FALSE	FALSE	FALSE	FALSE	FALSE	#N/A	#N/A	#N/A	#N/A	#N/A	#N/A	#N/A	#N/A	#N/A	#N/A	#N/A	#N/A	#N/A	#N/A	#N/A	#N/A
Ccel_0725	Beta-lactamase class A-like protein	FALSE	FALSE	FALSE	TRUE	TRUE	TRUE	+	+	-		3.63784e-18	0.00372475	1.82162	-0.230705	3.64325	-0.461409	3.63784e-18	0.152993	1.82162	0.0892992	3.64325	0.178598
Ccel_0726	SNARE associated Golgi protein	FALSE	FALSE	FALSE	FALSE	FALSE	FALSE	#N/A	#N/A	#N/A	#N/A	#N/A	#N/A	#N/A	#N/A	#N/A	#N/A	#N/A	#N/A	#N/A	#N/A	#N/A	#N/A
Ccel_0727	protein of unknown function DUF1540	FALSE	FALSE	FALSE	FALSE	FALSE	FALSE	#N/A	#N/A	#N/A	#N/A	#N/A	#N/A	#N/A	#N/A	#N/A	#N/A	#N/A	#N/A	#N/A	#N/A	#N/A	#N/A
Ccel_0728	cellulosome anchoring protein cohesin region	"cip-cel"	TRUE	FALSE	FALSE	TRUE	FALSE					0.385725	0.143674	-0.0493129	0.149249	-0.0986258	0.298498	0.226627	0.715493	-0.0691201	-0.0357409	-0.13824	-0.0714818
Ccel_0729	glycoside hydrolase family 48	"cip-cel"	TRUE	FALSE	FALSE	TRUE	FALSE					0.0135213	0.014899	-0.133381	0.55493	-0.266763	1.10986	0.0889309	0.0861674	-0.0797137	0.384497	-0.159427	0.768993
Ccel_0730	glycoside hydrolase family 8	"cip-cel"	TRUE	FALSE	FALSE	TRUE	FALSE					0.196469	NA	-0.0466272	NA	-0.0932544	NA	0.221635	NA	-0.04355	NA	-0.0871	NA
Ccel_0731	glycoside hydrolase family 9	"cip-cel"	TRUE	FALSE	FALSE	TRUE	FALSE					0.702469	NA	-0.0429133	NA	-0.0858265	NA	0.833126	NA	0.0225338	NA	0.0450677	NA
Ccel_0732	glycoside hydrolase family 9	"cip-cel"	TRUE	FALSE	FALSE	TRUE	TRUE	-				0.00383379	0.758041	-0.130921	-0.0630861	-0.261841	-0.126172	0.0381785	0.1855	-0.0777604	0.282561	-0.155521	0.565122
Ccel_0733	cellulosome anchoring protein cohesin region	"cip-cel"	TRUE	FALSE	FALSE	TRUE	FALSE					NA	NA	NA	NA	NA	NA	NA	NA	NA	NA	NA	NA
Ccel_0734	glycoside hydrolase family 9	"cip-cel"	TRUE	FALSE	FALSE	TRUE	TRUE	-				0.000482228	NA	-0.0885996	NA	-0.177199	NA	0.401902	NA	-0.0132505	NA	-0.0265009	NA
Ccel_0735	glycoside hydrolase family 9	"cip-cel"	TRUE	FALSE	FALSE	TRUE	TRUE	-	-			0	NA	-0.207698	NA	-0.415395	NA	0	NA	-0.190542	NA	-0.381084	NA
Ccel_0736	cellulosome protein dockerin type I	"cip-cel"	TRUE	FALSE	FALSE	TRUE	FALSE					NA	NA	NA	NA	NA	NA	NA	NA	NA	NA	NA	NA
Ccel_0737	glycoside hydrolase family 9	"cip-cel"	TRUE	FALSE	FALSE	TRUE	FALSE					0.200889	NA	-0.0258981	NA	-0.0517963	NA	0.025633	NA	-0.0512364	NA	-0.102473	NA
Ccel_0738	pseudo	"cip-cel"	FALSE	FALSE	FALSE	FALSE	FALSE	#N/A	#N/A	#N/A	#N/A	#N/A	#N/A	#N/A	#N/A	#N/A	#N/A	#N/A	#N/A	#N/A	#N/A	#N/A	#N/A
Ccel_0739	cellulosome protein dockerin type I	"cip-cel"	TRUE	FALSE	FALSE	FALSE	FALSE	#N/A	#N/A	#N/A	#N/A	#N/A	#N/A	#N/A	#N/A	#N/A	#N/A	#N/A	#N/A	#N/A	#N/A	#N/A	#N/A
Ccel_0740	glycoside hydrolase family 5	"cip-cel"	TRUE	FALSE	FALSE	TRUE	TRUE	-	-			0	NA	-0.139032	NA	-0.278063	NA	0	NA	-0.124829	NA	-0.249657	NA
Ccel_0741	transcriptional regulator, LysR family	FALSE	FALSE	FALSE	FALSE	TRUE	FALSE					NA	NA	NA	NA	NA	NA	NA	NA	NA	NA	NA	NA
Ccel_0742	hypothetical protein	FALSE	FALSE	FALSE	FALSE	TRUE	FALSE					NA	NA	NA	NA	NA	NA	NA	NA	NA	NA	NA	NA
Ccel_0743	cell wall hydrolase/autolysin	FALSE	FALSE	FALSE	FALSE	FALSE	FALSE	#N/A	#N/A	#N/A	#N/A	#N/A	#N/A	#N/A	#N/A	#N/A	#N/A	#N/A	#N/A	#N/A	#N/A	#N/A	#N/A
Ccel_0744	metallophosphoesterase	FALSE	FALSE	FALSE	FALSE	TRUE	FALSE					NA	NA	NA	NA	NA	NA	NA	NA	NA	NA	NA	NA
Ccel_0745	Heavy metal transport/detoxification protein	FALSE	FALSE	FALSE	FALSE	FALSE	FALSE	#N/A	#N/A	#N/A	#N/A	#N/A	#N/A	#N/A	#N/A	#N/A	#N/A	#N/A	#N/A	#N/A	#N/A	#N/A	#N/A
Ccel_0746	copper-translocating P-type ATPase	FALSE	FALSE	FALSE	FALSE	TRUE	FALSE					NA	NA	NA	NA	NA	NA	NA	NA	NA	NA	NA	NA
Ccel_0747	NLP/P60 protein	FALSE	FALSE	FALSE	FALSE	FALSE	FALSE	#N/A	#N/A	#N/A	#N/A	#N/A	#N/A	#N/A	#N/A	#N/A	#N/A	#N/A	#N/A	#N/A	#N/A	#N/A	#N/A
Ccel_0748	transposase IS200-family protein	FALSE	FALSE	FALSE	FALSE	FALSE	FALSE	#N/A	#N/A	#N/A	#N/A	#N/A	#N/A	#N/A	#N/A	#N/A	#N/A	#N/A	#N/A	#N/A	#N/A	#N/A	#N/A
Ccel_0749	hybrid cluster protein	FALSE	FALSE	FALSE	FALSE	FALSE	FALSE	#N/A	#N/A	#N/A	#N/A	#N/A	#N/A	#N/A	#N/A	#N/A	#N/A	#N/A	#N/A	#N/A	#N/A	#N/A	#N/A
Ccel_0750	glycoside hydrolase family 11	FALSE	TRUE	FALSE	FALSE	TRUE	FALSE					0.0881655	NA	-0.0284704	NA	-0.0569409	NA	0.0188449	NA	-0.043949	NA	-0.087898	NA
Ccel_0751	PpiC-type peptidyl-prolyl cis-trans isomerase	FALSE	FALSE	FALSE	FALSE	TRUE	FALSE					NA	NA	NA	NA	NA	NA	NA	NA	NA	NA	NA	NA
Ccel_0752	glycoside hydrolase family 26	FALSE	TRUE	FALSE	FALSE	TRUE	FALSE					0.533626	NA	-0.0537735	NA	-0.107547	NA	0.0944773	NA	-0.153577	NA	-0.307153	NA
Ccel_0753	glycoside hydrolase family 9	FALSE	TRUE	FALSE	FALSE	TRUE	TRUE	-	-			0.00963007	0.268453	-0.10802	-0.107885	-0.21604	-0.21577	0.00269634	0.397246	-0.140009	0.0821682	-0.280018	0.164336
Ccel_0754	transposase IS116/IS110/IS902 family protein	FALSE	FALSE	FALSE	FALSE	FALSE	FALSE	#N/A	#N/A	#N/A	#N/A	#N/A	#N/A	#N/A	#N/A	#N/A	#N/A	#N/A	#N/A	#N/A	#N/A	#N/A	#N/A
Ccel_0755	glycoside hydrolase family 9	FALSE	TRUE	FALSE	FALSE	TRUE	TRUE		-			0.0205798	NA	0.051096	NA	0.102192	NA	0.00750506	NA	-0.0644941	NA	-0.128988	NA
Ccel_0756	glutamine-rich	FALSE	FALSE	FALSE	FALSE	FALSE	FALSE	#N/A	#N/A	#N/A	#N/A	#N/A	#N/A	#N/A	#N/A	#N/A	#N/A	#N/A	#N/A	#N/A	#N/A	#N/A	#N/A
Ccel_0757	ribosomal protein S10	FALSE	FALSE	FALSE	FALSE	TRUE	FALSE					0.279051	NA	-0.0397429	NA	-0.0794857	NA	0.172721	NA	0.0513203	NA	0.102641	NA
Ccel_0758	ribosomal protein L3	FALSE	FALSE	FALSE	FALSE	TRUE	FALSE					NA	NA	NA	NA	NA	NA	NA	NA	NA	NA	NA	NA
Ccel_0759	ribosomal protein L4/L1e	FALSE	FALSE	FALSE	FALSE	TRUE	FALSE					0.342577	NA	0.0881388	NA	0.176278	NA	0.284956	NA	0.0980204	NA	0.196041	NA
Ccel_0760	Ribosomal protein L25/L23	FALSE	FALSE	FALSE	FALSE	TRUE	FALSE					NA	NA	NA	NA	NA	NA	NA	NA	NA	NA	NA	NA
Ccel_0761	ribosomal protein L2	FALSE	FALSE	FALSE	FALSE	TRUE	FALSE					NA	NA	NA	NA	NA	NA	NA	NA	NA	NA	NA	NA
Ccel_0762	ribosomal protein S19	FALSE	FALSE	FALSE	FALSE	FALSE	FALSE	#N/A	#N/A	#N/A	#N/A	#N/A	#N/A	#N/A	#N/A	#N/A	#N/A	#N/A	#N/A	#N/A	#N/A	#N/A	#N/A
Ccel_0763	ribosomal protein L22	FALSE	FALSE	FALSE	FALSE	TRUE	FALSE					NA	NA	NA	NA	NA	NA	NA	NA	NA	NA	NA	NA
Ccel_0764	ribosomal protein S3	FALSE	FALSE	FALSE	FALSE	TRUE	FALSE					0.695097	NA	-0.0254973	NA	-0.0509946	NA	0.366753	NA	-0.0591204	NA	-0.118241	NA
Ccel_0765	ribosomal protein L16	FALSE	FALSE	FALSE	FALSE	TRUE	FALSE					NA	NA	NA	NA	NA	NA	NA	NA	NA	NA	NA	NA
Ccel_0766	ribosomal protein L29	FALSE	FALSE	FALSE	FALSE	FALSE	FALSE	#N/A	#N/A	#N/A	#N/A	#N/A	#N/A	#N/A	#N/A	#N/A	#N/A	#N/A	#N/A	#N/A	#N/A	#N/A	#N/A
Ccel_0767	ribosomal protein S17	FALSE	FALSE	FALSE	FALSE	TRUE	FALSE					NA	NA	NA	NA	NA	NA	NA	NA	NA	NA	NA	NA
Ccel_0768	ribosomal protein L14	FALSE	FALSE	FALSE	FALSE	TRUE	FALSE			-	+	0.177238	1.47766e-11	0.0679739	-1.91704	0.135948	-3.83408	0.0722033	1.47766e-11	0.0943684	1.91704	0.188737	3.83408
Ccel_0769	ribosomal protein L24	FALSE	FALSE	FALSE	FALSE	TRUE	FALSE					NA	NA	NA	NA	NA	NA	NA	NA	NA	NA	NA	NA
Ccel_0770	ribosomal protein L5	FALSE	FALSE	FALSE	FALSE	TRUE	FALSE					NA	NA	NA	NA	NA	NA	NA	NA	NA	NA	NA	NA
Ccel_0771	ribosomal protein S14	FALSE	FALSE	FALSE	FALSE	FALSE	FALSE	#N/A	#N/A	#N/A	#N/A	#N/A	#N/A	#N/A	#N/A	#N/A	#N/A	#N/A	#N/A	#N/A	#N/A	#N/A	#N/A
Ccel_0772	ribosomal protein S8	FALSE	FALSE	FALSE	FALSE	TRUE	FALSE					NA	NA	NA	NA	NA	NA	NA	NA	NA	NA	NA	NA
Ccel_0773	ribosomal protein L6 signature 1	FALSE	FALSE	FALSE	FALSE	TRUE	FALSE					NA	NA	NA	NA	NA	NA	NA	NA	NA	NA	NA	NA
Ccel_0774	ribosomal protein L18	FALSE	FALSE	FALSE	FALSE	TRUE	FALSE					NA	NA	NA	NA	NA	NA	NA	NA	NA	NA	NA	NA
Ccel_0775	ribosomal protein S5	FALSE	FALSE	FALSE	FALSE	TRUE	FALSE			-		0.643782	0	0.0191962	-0.42124	0.0383924	-0.842479	0.0479992	0.0832734	0.0904053	-0.105048	0.180811	-0.210096
Ccel_0776	ribosomal protein L30	FALSE	FALSE	FALSE	FALSE	FALSE	FALSE	#N/A	#N/A	#N/A	#N/A	#N/A	#N/A	#N/A	#N/A	#N/A	#N/A	#N/A	#N/A	#N/A	#N/A	#N/A	#N/A
Ccel_0777	ribosomal protein L15	FALSE	FALSE	FALSE	FALSE	TRUE	FALSE					NA	NA	NA	NA	NA	NA	NA	NA	NA	NA	NA	NA
Ccel_0778	preprotein translocase, SecY subunit	FALSE	FALSE	FALSE	FALSE	TRUE	FALSE					0.905087	NA	0.00364002	NA	0.00728003	NA	0.905087	NA	-0.00364002	NA	-0.00728003	NA
Ccel_0779	adenylate kinase	FALSE	FALSE	FALSE	FALSE	TRUE	FALSE					0.059036	0.488234	0.103274	0.041222	0.206548	0.082444	0.569673	0.353926	-0.0284936	0.0552812	-0.0569872	0.110562
Ccel_0780	methionine aminopeptidase, type I	FALSE	FALSE	FALSE	FALSE	TRUE	TRUE	+	+			0.00216466	NA	0.0827314	NA	0.165463	NA	0.00852667	NA	0.0623959	NA	0.124792	NA
Ccel_0781	hypothetical protein	FALSE	FALSE	FALSE	FALSE	FALSE	FALSE	#N/A	#N/A	#N/A	#N/A	#N/A	#N/A	#N/A	#N/A	#N/A	#N/A	#N/A	#N/A	#N/A	#N/A	#N/A	#N/A
Ccel_0782	translation initiation factor IF-1	FALSE	FALSE	FALSE	FALSE	FALSE	FALSE	#N/A	#N/A	#N/A	#N/A	#N/A	#N/A	#N/A	#N/A	#N/A	#N/A	#N/A	#N/A	#N/A	#N/A	#N/A	#N/A
Ccel_0783	ribosomal protein L36	FALSE	FALSE	FALSE	FALSE	FALSE	FALSE	#N/A	#N/A	#N/A	#N/A	#N/A	#N/A	#N/A	#N/A	#N/A	#N/A	#N/A	#N/A	#N/A	#N/A	#N/A	#N/A
Ccel_0784	ribosomal protein S13	FALSE	FALSE	FALSE	FALSE	TRUE	TRUE	+	+			2.14972e-08	NA	1.90847	NA	3.81695	NA	2.38562e-08	NA	1.88124	NA	3.76247	NA
Ccel_0785	ribosomal protein S11	FALSE	FALSE	FALSE	FALSE	FALSE	FALSE	#N/A	#N/A	#N/A	#N/A	#N/A	#N/A	#N/A	#N/A	#N/A	#N/A	#N/A	#N/A	#N/A	#N/A	#N/A	#N/A
Ccel_0786	ribosomal protein S4	FALSE	FALSE	FALSE	FALSE	TRUE	FALSE			-	+	0.274323	3.35879e-08	0.104374	-1.95149	0.208747	-3.90298	0.734582	3.35879e-08	-0.0294303	1.95149	-0.0588606	3.90298
Ccel_0787	DNA-directed RNA polymerase, alpha subunit	FALSE	FALSE	FALSE	FALSE	TRUE	FALSE			-	-	0.105357	6.2918e-08	-0.118289	-1.85842	-0.236578	-3.71684	0.758041	6.16193e-08	-0.0212641	-1.86558	-0.0425282	-3.73115
Ccel_0788	ribosomal protein L17	FALSE	FALSE	FALSE	FALSE	TRUE	FALSE					NA	NA	NA	NA	NA	NA	NA	NA	NA	NA	NA	NA
Ccel_0789	ABC transporter related	FALSE	FALSE	FALSE	FALSE	FALSE	FALSE	#N/A	#N/A	#N/A	#N/A	#N/A	#N/A	#N/A	#N/A	#N/A	#N/A	#N/A	#N/A	#N/A	#N/A	#N/A	#N/A
Ccel_0790	methyltransferase small	FALSE	FALSE	FALSE	FALSE	FALSE	FALSE	#N/A	#N/A	#N/A	#N/A	#N/A	#N/A	#N/A	#N/A	#N/A	#N/A	#N/A	#N/A	#N/A	#N/A	#N/A	#N/A
Ccel_0791	ABC transporter related	FALSE	FALSE	FALSE	FALSE	TRUE	FALSE					NA	NA	NA	NA	NA	NA	NA	NA	NA	NA	NA	NA
Ccel_0792	cobalt transport protein	FALSE	FALSE	FALSE	FALSE	FALSE	FALSE	#N/A	#N/A	#N/A	#N/A	#N/A	#N/A	#N/A	#N/A	#N/A	#N/A	#N/A	#N/A	#N/A	#N/A	#N/A	#N/A
Ccel_0793	tRNA pseudouridine synthase A	FALSE	FALSE	FALSE	FALSE	FALSE	FALSE	#N/A	#N/A	#N/A	#N/A	#N/A	#N/A	#N/A	#N/A	#N/A	#N/A	#N/A	#N/A	#N/A	#N/A	#N/A	#N/A
Ccel_0794	ribosomal protein L13	FALSE	FALSE	FALSE	FALSE	TRUE	FALSE					NA	NA	NA	NA	NA	NA	NA	NA	NA	NA	NA	NA
Ccel_0795	ribosomal protein S9	FALSE	FALSE	FALSE	FALSE	TRUE	FALSE					NA	NA	NA	NA	NA	NA	NA	NA	NA	NA	NA	NA
Ccel_0796	Mn2+/Fe2+ transporter, NRAMP family	FALSE	FALSE	FALSE	FALSE	FALSE	FALSE	#N/A	#N/A	#N/A	#N/A	#N/A	#N/A	#N/A	#N/A	#N/A	#N/A	#N/A	#N/A	#N/A	#N/A	#N/A	#N/A
Ccel_0797	iron dependent repressor	FALSE	FALSE	FALSE	FALSE	FALSE	FALSE	#N/A	#N/A	#N/A	#N/A	#N/A	#N/A	#N/A	#N/A	#N/A	#N/A	#N/A	#N/A	#N/A	#N/A	#N/A	#N/A
Ccel_0798	amidohydrolase	FALSE	TRUE	FALSE	FALSE	TRUE	FALSE					NA	NA	NA	NA	NA	NA	NA	NA	NA	NA	NA	NA
Ccel_0799	protein of unknown function UPF0079	FALSE	FALSE	FALSE	FALSE	FALSE	FALSE	#N/A	#N/A	#N/A	#N/A	#N/A	#N/A	#N/A	#N/A	#N/A	#N/A	#N/A	#N/A	#N/A	#N/A	#N/A	#N/A
Ccel_0800	peptidase M22 glycoprotease	FALSE	FALSE	FALSE	FALSE	FALSE	FALSE	#N/A	#N/A	#N/A	#N/A	#N/A	#N/A	#N/A	#N/A	#N/A	#N/A	#N/A	#N/A	#N/A	#N/A	#N/A	#N/A
Ccel_0801	ribosomal-protein-alanine acetyltransferase	FALSE	FALSE	FALSE	FALSE	FALSE	FALSE	#N/A	#N/A	#N/A	#N/A	#N/A	#N/A	#N/A	#N/A	#N/A	#N/A	#N/A	#N/A	#N/A	#N/A	#N/A	#N/A
Ccel_0802	peptidase S16, lon-like protein	FALSE	FALSE	FALSE	FALSE	FALSE	FALSE	#N/A	#N/A	#N/A	#N/A	#N/A	#N/A	#N/A	#N/A	#N/A	#N/A	#N/A	#N/A	#N/A	#N/A	#N/A	#N/A
Ccel_0803	RNA polymerase, sigma-24 subunit, ECF subfamily	FALSE	FALSE	FALSE	FALSE	FALSE	FALSE	#N/A	#N/A	#N/A	#N/A	#N/A	#N/A	#N/A	#N/A	#N/A	#N/A	#N/A	#N/A	#N/A	#N/A	#N/A	#N/A
Ccel_0804	hypothetical protein	FALSE	FALSE	FALSE	FALSE	FALSE	FALSE	#N/A	#N/A	#N/A	#N/A	#N/A	#N/A	#N/A	#N/A	#N/A	#N/A	#N/A	#N/A	#N/A	#N/A	#N/A	#N/A
Ccel_0805	hypothetical protein	FALSE	FALSE	FALSE	FALSE	FALSE	FALSE	#N/A	#N/A	#N/A	#N/A	#N/A	#N/A	#N/A	#N/A	#N/A	#N/A	#N/A	#N/A	#N/A	#N/A	#N/A	#N/A
Ccel_0806	phosphocarrier, HPr family	FALSE	FALSE	FALSE	FALSE	TRUE	FALSE					NA	NA	NA	NA	NA	NA	NA	NA	NA	NA	NA	NA
Ccel_0807	excinuclease ABC, C subunit	FALSE	FALSE	FALSE	FALSE	FALSE	FALSE	#N/A	#N/A	#N/A	#N/A	#N/A	#N/A	#N/A	#N/A	#N/A	#N/A	#N/A	#N/A	#N/A	#N/A	#N/A	#N/A
Ccel_0808	metallophosphoesterase	FALSE	FALSE	FALSE	FALSE	FALSE	FALSE	#N/A	#N/A	#N/A	#N/A	#N/A	#N/A	#N/A	#N/A	#N/A	#N/A	#N/A	#N/A	#N/A	#N/A	#N/A	#N/A
Ccel_0809	trigger factor	FALSE	FALSE	FALSE	FALSE	TRUE	FALSE					0.236565	NA	-0.0815732	NA	-0.163146	NA	0.197566	NA	-0.0898493	NA	-0.179699	NA
Ccel_0810	ATP-dependent Clp protease, proteolytic subunit ClpP	FALSE	FALSE	FALSE	FALSE	TRUE	TRUE		+			0.0699732	0.626618	0.0323741	-0.0315176	0.0647482	-0.0630352	0.00404759	0.850439	0.0642715	0.0115199	0.128543	0.0230397
Ccel_0811	ATP-dependent Clp protease, ATP-binding subunit ClpX	FALSE	FALSE	FALSE	FALSE	TRUE	FALSE					0.314101	NA	0.0908931	NA	0.181786	NA	0.693291	NA	-0.0355615	NA	-0.0711229	NA
Ccel_0812	Sigma 54 interacting domain protein	FALSE	FALSE	FALSE	FALSE	FALSE	FALSE	#N/A	#N/A	#N/A	#N/A	#N/A	#N/A	#N/A	#N/A	#N/A	#N/A	#N/A	#N/A	#N/A	#N/A	#N/A	#N/A
Ccel_0813	hypothetical protein	FALSE	FALSE	FALSE	FALSE	FALSE	FALSE	#N/A	#N/A	#N/A	#N/A	#N/A	#N/A	#N/A	#N/A	#N/A	#N/A	#N/A	#N/A	#N/A	#N/A	#N/A	#N/A
Ccel_0814	metalloendopeptidase, glycoprotease family	FALSE	FALSE	FALSE	FALSE	TRUE	FALSE					NA	NA	NA	NA	NA	NA	NA	NA	NA	NA	NA	NA
Ccel_0815	Lytic transglycosylase catalytic	FALSE	TRUE	FALSE	FALSE	FALSE	FALSE	#N/A	#N/A	#N/A	#N/A	#N/A	#N/A	#N/A	#N/A	#N/A	#N/A	#N/A	#N/A	#N/A	#N/A	#N/A	#N/A
Ccel_0816	hypothetical protein	FALSE	FALSE	FALSE	FALSE	FALSE	FALSE	#N/A	#N/A	#N/A	#N/A	#N/A	#N/A	#N/A	#N/A	#N/A	#N/A	#N/A	#N/A	#N/A	#N/A	#N/A	#N/A
Ccel_0817	protein of unknown function DUF402	FALSE	FALSE	FALSE	FALSE	FALSE	FALSE	#N/A	#N/A	#N/A	#N/A	#N/A	#N/A	#N/A	#N/A	#N/A	#N/A	#N/A	#N/A	#N/A	#N/A	#N/A	#N/A
Ccel_0818	PHP domain protein	FALSE	FALSE	FALSE	FALSE	TRUE	FALSE					NA	NA	NA	NA	NA	NA	NA	NA	NA	NA	NA	NA
Ccel_0819	SsrA-binding protein	FALSE	FALSE	FALSE	FALSE	FALSE	FALSE	#N/A	#N/A	#N/A	#N/A	#N/A	#N/A	#N/A	#N/A	#N/A	#N/A	#N/A	#N/A	#N/A	#N/A	#N/A	#N/A
Ccel_0820	integrase family protein	FALSE	FALSE	FALSE	FALSE	FALSE	FALSE	#N/A	#N/A	#N/A	#N/A	#N/A	#N/A	#N/A	#N/A	#N/A	#N/A	#N/A	#N/A	#N/A	#N/A	#N/A	#N/A
Ccel_0821	ribose ABC transporter permease component	FALSE	FALSE	FALSE	FALSE	FALSE	FALSE	#N/A	#N/A	#N/A	#N/A	#N/A	#N/A	#N/A	#N/A	#N/A	#N/A	#N/A	#N/A	#N/A	#N/A	#N/A	#N/A
Ccel_0822	hypothetical protein	FALSE	FALSE	FALSE	FALSE	FALSE	FALSE	#N/A	#N/A	#N/A	#N/A	#N/A	#N/A	#N/A	#N/A	#N/A	#N/A	#N/A	#N/A	#N/A	#N/A	#N/A	#N/A
Ccel_0823	Integrase catalytic region	FALSE	FALSE	FALSE	FALSE	FALSE	FALSE	#N/A	#N/A	#N/A	#N/A	#N/A	#N/A	#N/A	#N/A	#N/A	#N/A	#N/A	#N/A	#N/A	#N/A	#N/A	#N/A
Ccel_0824	transposase IS3/IS911 family protein	FALSE	FALSE	FALSE	FALSE	FALSE	FALSE	#N/A	#N/A	#N/A	#N/A	#N/A	#N/A	#N/A	#N/A	#N/A	#N/A	#N/A	#N/A	#N/A	#N/A	#N/A	#N/A
Ccel_0825	pseudo	FALSE	FALSE	FALSE	FALSE	FALSE	FALSE	#N/A	#N/A	#N/A	#N/A	#N/A	#N/A	#N/A	#N/A	#N/A	#N/A	#N/A	#N/A	#N/A	#N/A	#N/A	#N/A
Ccel_0826	hypothetical protein	FALSE	FALSE	FALSE	FALSE	FALSE	FALSE	#N/A	#N/A	#N/A	#N/A	#N/A	#N/A	#N/A	#N/A	#N/A	#N/A	#N/A	#N/A	#N/A	#N/A	#N/A	#N/A
Ccel_0827	hypothetical protein	FALSE	FALSE	FALSE	FALSE	TRUE	FALSE					NA	NA	NA	NA	NA	NA	NA	NA	NA	NA	NA	NA
Ccel_0828	hypothetical protein	FALSE	FALSE	FALSE	FALSE	FALSE	FALSE	#N/A	#N/A	#N/A	#N/A	#N/A	#N/A	#N/A	#N/A	#N/A	#N/A	#N/A	#N/A	#N/A	#N/A	#N/A	#N/A
Ccel_0829	hypothetical protein	FALSE	FALSE	FALSE	FALSE	FALSE	FALSE	#N/A	#N/A	#N/A	#N/A	#N/A	#N/A	#N/A	#N/A	#N/A	#N/A	#N/A	#N/A	#N/A	#N/A	#N/A	#N/A
Ccel_0830	SH3 type 3 domain protein	FALSE	FALSE	FALSE	FALSE	TRUE	FALSE					NA	NA	NA	NA	NA	NA	NA	NA	NA	NA	NA	NA
Ccel_0831	hypothetical protein	FALSE	FALSE	FALSE	FALSE	FALSE	FALSE	#N/A	#N/A	#N/A	#N/A	#N/A	#N/A	#N/A	#N/A	#N/A	#N/A	#N/A	#N/A	#N/A	#N/A	#N/A	#N/A
Ccel_0832	peptidase M15B and M15C DD-carboxypeptidase VanY/endolysin	FALSE	FALSE	FALSE	FALSE	FALSE	FALSE	#N/A	#N/A	#N/A	#N/A	#N/A	#N/A	#N/A	#N/A	#N/A	#N/A	#N/A	#N/A	#N/A	#N/A	#N/A	#N/A
Ccel_0833	hypothetical protein	FALSE	FALSE	FALSE	FALSE	FALSE	FALSE	#N/A	#N/A	#N/A	#N/A	#N/A	#N/A	#N/A	#N/A	#N/A	#N/A	#N/A	#N/A	#N/A	#N/A	#N/A	#N/A
Ccel_0834	DNA adenine methylase	FALSE	FALSE	FALSE	FALSE	FALSE	FALSE	#N/A	#N/A	#N/A	#N/A	#N/A	#N/A	#N/A	#N/A	#N/A	#N/A	#N/A	#N/A	#N/A	#N/A	#N/A	#N/A
Ccel_0835	hypothetical protein	FALSE	FALSE	FALSE	FALSE	TRUE	FALSE					0.29837	0.971765	0.0448638	-0.000828842	0.0897277	-0.00165768	0.63257	0.279051	0.0205555	-0.0293968	0.0411109	-0.0587936
Ccel_0836	hypothetical protein	FALSE	FALSE	FALSE	FALSE	FALSE	FALSE	#N/A	#N/A	#N/A	#N/A	#N/A	#N/A	#N/A	#N/A	#N/A	#N/A	#N/A	#N/A	#N/A	#N/A	#N/A	#N/A
Ccel_0837	hypothetical protein	FALSE	FALSE	FALSE	FALSE	FALSE	FALSE	#N/A	#N/A	#N/A	#N/A	#N/A	#N/A	#N/A	#N/A	#N/A	#N/A	#N/A	#N/A	#N/A	#N/A	#N/A	#N/A
Ccel_0838	pseudo	FALSE	FALSE	FALSE	FALSE	FALSE	FALSE	#N/A	#N/A	#N/A	#N/A	#N/A	#N/A	#N/A	#N/A	#N/A	#N/A	#N/A	#N/A	#N/A	#N/A	#N/A	#N/A
Ccel_0839	transposase IS3/IS911 family protein	FALSE	FALSE	FALSE	FALSE	FALSE	FALSE	#N/A	#N/A	#N/A	#N/A	#N/A	#N/A	#N/A	#N/A	#N/A	#N/A	#N/A	#N/A	#N/A	#N/A	#N/A	#N/A
Ccel_0840	glycoside hydrolase family 5	FALSE	TRUE	FALSE	FALSE	TRUE	FALSE					NA	NA	NA	NA	NA	NA	NA	NA	NA	NA	NA	NA
Ccel_0841	transcriptional regulator, AraC family	FALSE	FALSE	FALSE	FALSE	FALSE	FALSE	#N/A	#N/A	#N/A	#N/A	#N/A	#N/A	#N/A	#N/A	#N/A	#N/A	#N/A	#N/A	#N/A	#N/A	#N/A	#N/A
Ccel_0842	pseudo	FALSE	FALSE	FALSE	FALSE	FALSE	FALSE	#N/A	#N/A	#N/A	#N/A	#N/A	#N/A	#N/A	#N/A	#N/A	#N/A	#N/A	#N/A	#N/A	#N/A	#N/A	#N/A
Ccel_0843	transposase IS3/IS911 family protein	FALSE	FALSE	FALSE	FALSE	FALSE	FALSE	#N/A	#N/A	#N/A	#N/A	#N/A	#N/A	#N/A	#N/A	#N/A	#N/A	#N/A	#N/A	#N/A	#N/A	#N/A	#N/A
Ccel_0844	hypothetical protein	FALSE	FALSE	FALSE	FALSE	FALSE	FALSE	#N/A	#N/A	#N/A	#N/A	#N/A	#N/A	#N/A	#N/A	#N/A	#N/A	#N/A	#N/A	#N/A	#N/A	#N/A	#N/A
Ccel_0845	Resolvase domain protein	FALSE	FALSE	FALSE	FALSE	FALSE	FALSE	#N/A	#N/A	#N/A	#N/A	#N/A	#N/A	#N/A	#N/A	#N/A	#N/A	#N/A	#N/A	#N/A	#N/A	#N/A	#N/A
Ccel_0846	hypothetical protein	FALSE	FALSE	FALSE	FALSE	FALSE	FALSE	#N/A	#N/A	#N/A	#N/A	#N/A	#N/A	#N/A	#N/A	#N/A	#N/A	#N/A	#N/A	#N/A	#N/A	#N/A	#N/A
Ccel_0847	hypothetical protein	FALSE	FALSE	FALSE	FALSE	FALSE	FALSE	#N/A	#N/A	#N/A	#N/A	#N/A	#N/A	#N/A	#N/A	#N/A	#N/A	#N/A	#N/A	#N/A	#N/A	#N/A	#N/A
Ccel_0848	pseudo	FALSE	FALSE	FALSE	FALSE	FALSE	FALSE	#N/A	#N/A	#N/A	#N/A	#N/A	#N/A	#N/A	#N/A	#N/A	#N/A	#N/A	#N/A	#N/A	#N/A	#N/A	#N/A
Ccel_0849	NusG antitermination factor	FALSE	FALSE	FALSE	FALSE	FALSE	FALSE	#N/A	#N/A	#N/A	#N/A	#N/A	#N/A	#N/A	#N/A	#N/A	#N/A	#N/A	#N/A	#N/A	#N/A	#N/A	#N/A
Ccel_0850	pseudo	FALSE	FALSE	FALSE	FALSE	FALSE	FALSE	#N/A	#N/A	#N/A	#N/A	#N/A	#N/A	#N/A	#N/A	#N/A	#N/A	#N/A	#N/A	#N/A	#N/A	#N/A	#N/A
Ccel_0851	beta-lactamase domain protein	FALSE	FALSE	FALSE	FALSE	FALSE	FALSE	#N/A	#N/A	#N/A	#N/A	#N/A	#N/A	#N/A	#N/A	#N/A	#N/A	#N/A	#N/A	#N/A	#N/A	#N/A	#N/A
Ccel_0852	Acyl transferase	FALSE	FALSE	FALSE	FALSE	FALSE	FALSE	#N/A	#N/A	#N/A	#N/A	#N/A	#N/A	#N/A	#N/A	#N/A	#N/A	#N/A	#N/A	#N/A	#N/A	#N/A	#N/A
Ccel_0853	pseudo	FALSE	FALSE	FALSE	FALSE	FALSE	FALSE	#N/A	#N/A	#N/A	#N/A	#N/A	#N/A	#N/A	#N/A	#N/A	#N/A	#N/A	#N/A	#N/A	#N/A	#N/A	#N/A
Ccel_0854	PfaD family protein	FALSE	FALSE	FALSE	FALSE	FALSE	FALSE	#N/A	#N/A	#N/A	#N/A	#N/A	#N/A	#N/A	#N/A	#N/A	#N/A	#N/A	#N/A	#N/A	#N/A	#N/A	#N/A
Ccel_0855	ABC transporter related	FALSE	FALSE	FALSE	FALSE	TRUE	FALSE					0.204421	NA	0.0569919	NA	0.113984	NA	0.543568	NA	0.0265721	NA	0.0531441	NA
Ccel_0856	protein of unknown function DUF214	FALSE	FALSE	FALSE	FALSE	TRUE	FALSE					0.667227	NA	-0.0222135	NA	-0.0444271	NA	0.746593	NA	-0.0167309	NA	-0.0334619	NA
Ccel_0857	protein of unknown function DUF214	FALSE	FALSE	FALSE	FALSE	FALSE	FALSE	#N/A	#N/A	#N/A	#N/A	#N/A	#N/A	#N/A	#N/A	#N/A	#N/A	#N/A	#N/A	#N/A	#N/A	#N/A	#N/A
Ccel_0858	Beta-ketoacyl synthase	FALSE	FALSE	FALSE	FALSE	TRUE	TRUE		+			0.121319	NA	0.0535436	NA	0.107087	NA	0.00358483	NA	0.131582	NA	0.263164	NA
Ccel_0859	Beta-ketoacyl synthase	FALSE	FALSE	FALSE	FALSE	TRUE	FALSE					0.311573	NA	0.0333133	NA	0.0666267	NA	0.25185	NA	0.037996	NA	0.075992	NA
Ccel_0860	Beta-ketoacyl synthase	FALSE	FALSE	FALSE	FALSE	TRUE	FALSE					0.262885	0.360746	-0.0686998	0.0527145	-0.1374	0.105429	0.323963	0.795899	-0.0613278	0.0144486	-0.122656	0.0288972
Ccel_0861	Beta-ketoacyl synthase	FALSE	FALSE	FALSE	FALSE	TRUE	FALSE					0.0635204	0.411753	0.107774	-0.127806	0.215549	-0.255613	0.401005	0.294342	0.0453434	0.164035	0.0906868	0.328069
Ccel_0862	Beta-ketoacyl synthase	FALSE	FALSE	FALSE	FALSE	TRUE	TRUE	-				0.00562332	NA	-0.0619461	NA	-0.123892	NA	0.0496442	NA	0.0367449	NA	0.0734897	NA
Ccel_0863	Beta-ketoacyl synthase	FALSE	FALSE	FALSE	FALSE	TRUE	FALSE					NA	NA	NA	NA	NA	NA	NA	NA	NA	NA	NA	NA
Ccel_0864	amino acid adenylation domain protein	FALSE	FALSE	FALSE	FALSE	TRUE	FALSE					NA	NA	NA	NA	NA	NA	NA	NA	NA	NA	NA	NA
Ccel_0865	acyl carrier protein	FALSE	FALSE	FALSE	FALSE	FALSE	FALSE	#N/A	#N/A	#N/A	#N/A	#N/A	#N/A	#N/A	#N/A	#N/A	#N/A	#N/A	#N/A	#N/A	#N/A	#N/A	#N/A
Ccel_0866	Beta-ketoacyl synthase	FALSE	FALSE	FALSE	FALSE	FALSE	FALSE	#N/A	#N/A	#N/A	#N/A	#N/A	#N/A	#N/A	#N/A	#N/A	#N/A	#N/A	#N/A	#N/A	#N/A	#N/A	#N/A
Ccel_0867	Beta-ketoacyl synthase	FALSE	FALSE	FALSE	FALSE	TRUE	FALSE					NA	NA	NA	NA	NA	NA	NA	NA	NA	NA	NA	NA
Ccel_0868	Beta-ketoacyl synthase	FALSE	FALSE	FALSE	FALSE	TRUE	FALSE					NA	NA	NA	NA	NA	NA	NA	NA	NA	NA	NA	NA
Ccel_0869	hypothetical protein	FALSE	FALSE	FALSE	FALSE	FALSE	FALSE	#N/A	#N/A	#N/A	#N/A	#N/A	#N/A	#N/A	#N/A	#N/A	#N/A	#N/A	#N/A	#N/A	#N/A	#N/A	#N/A
Ccel_0870	alpha/beta hydrolase fold protein	FALSE	FALSE	FALSE	FALSE	FALSE	FALSE	#N/A	#N/A	#N/A	#N/A	#N/A	#N/A	#N/A	#N/A	#N/A	#N/A	#N/A	#N/A	#N/A	#N/A	#N/A	#N/A
Ccel_0871	hypothetical protein	FALSE	FALSE	FALSE	FALSE	FALSE	FALSE	#N/A	#N/A	#N/A	#N/A	#N/A	#N/A	#N/A	#N/A	#N/A	#N/A	#N/A	#N/A	#N/A	#N/A	#N/A	#N/A
Ccel_0872	short-chain dehydrogenase/reductase SDR	FALSE	FALSE	FALSE	FALSE	FALSE	FALSE	#N/A	#N/A	#N/A	#N/A	#N/A	#N/A	#N/A	#N/A	#N/A	#N/A	#N/A	#N/A	#N/A	#N/A	#N/A	#N/A
Ccel_0873	Radical SAM domain protein	FALSE	FALSE	FALSE	FALSE	TRUE	FALSE					NA	NA	NA	NA	NA	NA	NA	NA	NA	NA	NA	NA
Ccel_0874	3-Oxoacyl-(acyl-carrier-protein (ACP)) synthase III domain protein	FALSE	FALSE	FALSE	FALSE	FALSE	FALSE	#N/A	#N/A	#N/A	#N/A	#N/A	#N/A	#N/A	#N/A	#N/A	#N/A	#N/A	#N/A	#N/A	#N/A	#N/A	#N/A
Ccel_0875	Coenzyme F390 synthetase-like protein	FALSE	FALSE	FALSE	FALSE	FALSE	FALSE	#N/A	#N/A	#N/A	#N/A	#N/A	#N/A	#N/A	#N/A	#N/A	#N/A	#N/A	#N/A	#N/A	#N/A	#N/A	#N/A
Ccel_0876	UBA/THIF-type NAD/FAD binding protein	FALSE	FALSE	FALSE	FALSE	TRUE	FALSE					NA	NA	NA	NA	NA	NA	NA	NA	NA	NA	NA	NA
Ccel_0877	major facilitator superfamily MFS_1	FALSE	FALSE	FALSE	FALSE	TRUE	FALSE					NA	NA	NA	NA	NA	NA	NA	NA	NA	NA	NA	NA
Ccel_0878	hypothetical protein	FALSE	FALSE	FALSE	FALSE	TRUE	FALSE					NA	NA	NA	NA	NA	NA	NA	NA	NA	NA	NA	NA
Ccel_0879	binding-protein-dependent transport systems inner membrane component	FALSE	FALSE	FALSE	FALSE	FALSE	FALSE	#N/A	#N/A	#N/A	#N/A	#N/A	#N/A	#N/A	#N/A	#N/A	#N/A	#N/A	#N/A	#N/A	#N/A	#N/A	#N/A
Ccel_0880	ABC transporter related	FALSE	FALSE	FALSE	FALSE	FALSE	FALSE	#N/A	#N/A	#N/A	#N/A	#N/A	#N/A	#N/A	#N/A	#N/A	#N/A	#N/A	#N/A	#N/A	#N/A	#N/A	#N/A
Ccel_0881	carbohydrate-binding, CenC-like protein	FALSE	TRUE	FALSE	FALSE	TRUE	TRUE			-		NA	0.00148129	NA	-0.299878	NA	-0.599757	NA	0.78182	NA	0.0174074	NA	0.0348147
Ccel_0882	hypothetical protein	FALSE	FALSE	FALSE	FALSE	FALSE	FALSE	#N/A	#N/A	#N/A	#N/A	#N/A	#N/A	#N/A	#N/A	#N/A	#N/A	#N/A	#N/A	#N/A	#N/A	#N/A	#N/A
Ccel_0883	polysaccharide deacetylase	FALSE	TRUE	FALSE	FALSE	FALSE	FALSE	#N/A	#N/A	#N/A	#N/A	#N/A	#N/A	#N/A	#N/A	#N/A	#N/A	#N/A	#N/A	#N/A	#N/A	#N/A	#N/A
Ccel_0884	Peptidase M23	FALSE	FALSE	FALSE	FALSE	FALSE	FALSE	#N/A	#N/A	#N/A	#N/A	#N/A	#N/A	#N/A	#N/A	#N/A	#N/A	#N/A	#N/A	#N/A	#N/A	#N/A	#N/A
Ccel_0885	extracellular solute-binding protein family 3	FALSE	FALSE	FALSE	FALSE	TRUE	FALSE					NA	NA	NA	NA	NA	NA	NA	NA	NA	NA	NA	NA
Ccel_0886	polar amino acid ABC transporter, inner membrane subunit	FALSE	FALSE	FALSE	FALSE	FALSE	FALSE	#N/A	#N/A	#N/A	#N/A	#N/A	#N/A	#N/A	#N/A	#N/A	#N/A	#N/A	#N/A	#N/A	#N/A	#N/A	#N/A
Ccel_0887	ABC transporter related	FALSE	FALSE	FALSE	FALSE	FALSE	FALSE	#N/A	#N/A	#N/A	#N/A	#N/A	#N/A	#N/A	#N/A	#N/A	#N/A	#N/A	#N/A	#N/A	#N/A	#N/A	#N/A
Ccel_0888	transcriptional regulator, XRE family	FALSE	FALSE	FALSE	FALSE	FALSE	FALSE	#N/A	#N/A	#N/A	#N/A	#N/A	#N/A	#N/A	#N/A	#N/A	#N/A	#N/A	#N/A	#N/A	#N/A	#N/A	#N/A
Ccel_0889	spermidine/putrescine ABC transporter ATPase subunit	FALSE	FALSE	FALSE	FALSE	TRUE	FALSE					NA	NA	NA	NA	NA	NA	NA	NA	NA	NA	NA	NA
Ccel_0890	binding-protein-dependent transport systems inner membrane component	FALSE	FALSE	FALSE	FALSE	FALSE	FALSE	#N/A	#N/A	#N/A	#N/A	#N/A	#N/A	#N/A	#N/A	#N/A	#N/A	#N/A	#N/A	#N/A	#N/A	#N/A	#N/A
Ccel_0891	binding-protein-dependent transport systems inner membrane component	FALSE	FALSE	FALSE	FALSE	FALSE	FALSE	#N/A	#N/A	#N/A	#N/A	#N/A	#N/A	#N/A	#N/A	#N/A	#N/A	#N/A	#N/A	#N/A	#N/A	#N/A	#N/A
Ccel_0892	extracellular solute-binding protein family 1	FALSE	FALSE	FALSE	FALSE	FALSE	FALSE	#N/A	#N/A	#N/A	#N/A	#N/A	#N/A	#N/A	#N/A	#N/A	#N/A	#N/A	#N/A	#N/A	#N/A	#N/A	#N/A
Ccel_0893	Rubrerythrin	FALSE	FALSE	FALSE	FALSE	FALSE	FALSE	#N/A	#N/A	#N/A	#N/A	#N/A	#N/A	#N/A	#N/A	#N/A	#N/A	#N/A	#N/A	#N/A	#N/A	#N/A	#N/A
Ccel_0894	iron-containing alcohol dehydrogenase	FALSE	FALSE	FALSE	FALSE	TRUE	FALSE					0.205292	0.191226	0.0636981	-0.0563317	0.127396	-0.112663	0.0725205	0.29662	0.0952245	-0.0440014	0.190449	-0.0880028
Ccel_0895	hypothetical protein	FALSE	FALSE	FALSE	FALSE	FALSE	FALSE	#N/A	#N/A	#N/A	#N/A	#N/A	#N/A	#N/A	#N/A	#N/A	#N/A	#N/A	#N/A	#N/A	#N/A	#N/A	#N/A
Ccel_0896	AMP-dependent synthetase and ligase	FALSE	FALSE	FALSE	FALSE	FALSE	FALSE	#N/A	#N/A	#N/A	#N/A	#N/A	#N/A	#N/A	#N/A	#N/A	#N/A	#N/A	#N/A	#N/A	#N/A	#N/A	#N/A
Ccel_0897	MATE efflux family protein	FALSE	FALSE	FALSE	FALSE	FALSE	FALSE	#N/A	#N/A	#N/A	#N/A	#N/A	#N/A	#N/A	#N/A	#N/A	#N/A	#N/A	#N/A	#N/A	#N/A	#N/A	#N/A
Ccel_0898	GTP-binding protein HSR1-related	FALSE	FALSE	FALSE	FALSE	TRUE	FALSE					NA	NA	NA	NA	NA	NA	NA	NA	NA	NA	NA	NA
Ccel_0899	protein of unknown function DUF445	FALSE	FALSE	FALSE	FALSE	FALSE	FALSE	#N/A	#N/A	#N/A	#N/A	#N/A	#N/A	#N/A	#N/A	#N/A	#N/A	#N/A	#N/A	#N/A	#N/A	#N/A	#N/A
Ccel_0900	cation diffusion facilitator family transporter	FALSE	FALSE	FALSE	FALSE	FALSE	FALSE	#N/A	#N/A	#N/A	#N/A	#N/A	#N/A	#N/A	#N/A	#N/A	#N/A	#N/A	#N/A	#N/A	#N/A	#N/A	#N/A
Ccel_0901	copper amine oxidase domain protein	FALSE	FALSE	FALSE	FALSE	TRUE	FALSE					NA	NA	NA	NA	NA	NA	NA	NA	NA	NA	NA	NA
Ccel_0902	Rubrerythrin	FALSE	FALSE	FALSE	FALSE	FALSE	FALSE	#N/A	#N/A	#N/A	#N/A	#N/A	#N/A	#N/A	#N/A	#N/A	#N/A	#N/A	#N/A	#N/A	#N/A	#N/A	#N/A
Ccel_0903	phage integrase family site specific recombinase	FALSE	FALSE	FALSE	FALSE	FALSE	FALSE	#N/A	#N/A	#N/A	#N/A	#N/A	#N/A	#N/A	#N/A	#N/A	#N/A	#N/A	#N/A	#N/A	#N/A	#N/A	#N/A
Ccel_0904	transposase IS3/IS911 family protein	FALSE	FALSE	FALSE	FALSE	FALSE	FALSE	#N/A	#N/A	#N/A	#N/A	#N/A	#N/A	#N/A	#N/A	#N/A	#N/A	#N/A	#N/A	#N/A	#N/A	#N/A	#N/A
Ccel_0905	Integrase catalytic region	FALSE	FALSE	FALSE	FALSE	FALSE	FALSE	#N/A	#N/A	#N/A	#N/A	#N/A	#N/A	#N/A	#N/A	#N/A	#N/A	#N/A	#N/A	#N/A	#N/A	#N/A	#N/A
Ccel_0906	hypothetical protein	FALSE	FALSE	FALSE	FALSE	TRUE	FALSE					NA	NA	NA	NA	NA	NA	NA	NA	NA	NA	NA	NA
Ccel_0907	permease	FALSE	FALSE	FALSE	FALSE	FALSE	FALSE	#N/A	#N/A	#N/A	#N/A	#N/A	#N/A	#N/A	#N/A	#N/A	#N/A	#N/A	#N/A	#N/A	#N/A	#N/A	#N/A
Ccel_0908	major facilitator superfamily MFS_1	FALSE	FALSE	FALSE	FALSE	FALSE	FALSE	#N/A	#N/A	#N/A	#N/A	#N/A	#N/A	#N/A	#N/A	#N/A	#N/A	#N/A	#N/A	#N/A	#N/A	#N/A	#N/A
Ccel_0909	Amidohydrolase 3	FALSE	FALSE	FALSE	FALSE	FALSE	FALSE	#N/A	#N/A	#N/A	#N/A	#N/A	#N/A	#N/A	#N/A	#N/A	#N/A	#N/A	#N/A	#N/A	#N/A	#N/A	#N/A
Ccel_0910	pseudo	FALSE	FALSE	FALSE	FALSE	FALSE	FALSE	#N/A	#N/A	#N/A	#N/A	#N/A	#N/A	#N/A	#N/A	#N/A	#N/A	#N/A	#N/A	#N/A	#N/A	#N/A	#N/A
Ccel_0911	short-chain dehydrogenase/reductase SDR	FALSE	FALSE	FALSE	FALSE	TRUE	FALSE					NA	NA	NA	NA	NA	NA	NA	NA	NA	NA	NA	NA
Ccel_0912	pseudo	FALSE	FALSE	FALSE	FALSE	FALSE	FALSE	#N/A	#N/A	#N/A	#N/A	#N/A	#N/A	#N/A	#N/A	#N/A	#N/A	#N/A	#N/A	#N/A	#N/A	#N/A	#N/A
Ccel_0913	hypothetical protein	FALSE	FALSE	FALSE	FALSE	FALSE	FALSE	#N/A	#N/A	#N/A	#N/A	#N/A	#N/A	#N/A	#N/A	#N/A	#N/A	#N/A	#N/A	#N/A	#N/A	#N/A	#N/A
Ccel_0914	pseudo	FALSE	FALSE	FALSE	FALSE	FALSE	FALSE	#N/A	#N/A	#N/A	#N/A	#N/A	#N/A	#N/A	#N/A	#N/A	#N/A	#N/A	#N/A	#N/A	#N/A	#N/A	#N/A
Ccel_0915	Abortive infection protein	FALSE	FALSE	FALSE	FALSE	FALSE	FALSE	#N/A	#N/A	#N/A	#N/A	#N/A	#N/A	#N/A	#N/A	#N/A	#N/A	#N/A	#N/A	#N/A	#N/A	#N/A	#N/A
Ccel_0916	two component transcriptional regulator, winged helix family	FALSE	FALSE	FALSE	FALSE	FALSE	FALSE	#N/A	#N/A	#N/A	#N/A	#N/A	#N/A	#N/A	#N/A	#N/A	#N/A	#N/A	#N/A	#N/A	#N/A	#N/A	#N/A
Ccel_0917	histidine kinase	FALSE	FALSE	FALSE	FALSE	TRUE	FALSE					NA	NA	NA	NA	NA	NA	NA	NA	NA	NA	NA	NA
Ccel_0918	pseudo	FALSE	FALSE	FALSE	FALSE	FALSE	FALSE	#N/A	#N/A	#N/A	#N/A	#N/A	#N/A	#N/A	#N/A	#N/A	#N/A	#N/A	#N/A	#N/A	#N/A	#N/A	#N/A
Ccel_0919	Integrase catalytic region	FALSE	FALSE	FALSE	FALSE	FALSE	FALSE	#N/A	#N/A	#N/A	#N/A	#N/A	#N/A	#N/A	#N/A	#N/A	#N/A	#N/A	#N/A	#N/A	#N/A	#N/A	#N/A
Ccel_0920	cellulosome protein dockerin type I	FALSE	TRUE	FALSE	FALSE	TRUE	FALSE					NA	NA	NA	NA	NA	NA	NA	NA	NA	NA	NA	NA
Ccel_0921	pseudo	FALSE	FALSE	FALSE	FALSE	FALSE	FALSE	#N/A	#N/A	#N/A	#N/A	#N/A	#N/A	#N/A	#N/A	#N/A	#N/A	#N/A	#N/A	#N/A	#N/A	#N/A	#N/A
Ccel_0922	DNA topoisomerase III	FALSE	FALSE	FALSE	FALSE	TRUE	FALSE					NA	NA	NA	NA	NA	NA	NA	NA	NA	NA	NA	NA
Ccel_0923	ExsB family protein	FALSE	FALSE	FALSE	FALSE	TRUE	FALSE					NA	NA	NA	NA	NA	NA	NA	NA	NA	NA	NA	NA
Ccel_0924	transcriptional regulator, BadM/Rrf2 family	FALSE	FALSE	FALSE	FALSE	FALSE	FALSE	#N/A	#N/A	#N/A	#N/A	#N/A	#N/A	#N/A	#N/A	#N/A	#N/A	#N/A	#N/A	#N/A	#N/A	#N/A	#N/A
Ccel_0925	pseudo	FALSE	FALSE	FALSE	FALSE	FALSE	FALSE	#N/A	#N/A	#N/A	#N/A	#N/A	#N/A	#N/A	#N/A	#N/A	#N/A	#N/A	#N/A	#N/A	#N/A	#N/A	#N/A
Ccel_0926	hypothetical protein	FALSE	FALSE	FALSE	FALSE	FALSE	FALSE	#N/A	#N/A	#N/A	#N/A	#N/A	#N/A	#N/A	#N/A	#N/A	#N/A	#N/A	#N/A	#N/A	#N/A	#N/A	#N/A
Ccel_0927	RNA polymerase, sigma-24 subunit, ECF subfamily	FALSE	FALSE	FALSE	FALSE	FALSE	FALSE	#N/A	#N/A	#N/A	#N/A	#N/A	#N/A	#N/A	#N/A	#N/A	#N/A	#N/A	#N/A	#N/A	#N/A	#N/A	#N/A
Ccel_0928	hypothetical protein	FALSE	FALSE	FALSE	FALSE	FALSE	FALSE	#N/A	#N/A	#N/A	#N/A	#N/A	#N/A	#N/A	#N/A	#N/A	#N/A	#N/A	#N/A	#N/A	#N/A	#N/A	#N/A
Ccel_0929	hypothetical protein	FALSE	FALSE	FALSE	FALSE	FALSE	FALSE	#N/A	#N/A	#N/A	#N/A	#N/A	#N/A	#N/A	#N/A	#N/A	#N/A	#N/A	#N/A	#N/A	#N/A	#N/A	#N/A
Ccel_0930	Alkaline phosphatase	FALSE	FALSE	FALSE	FALSE	FALSE	FALSE	#N/A	#N/A	#N/A	#N/A	#N/A	#N/A	#N/A	#N/A	#N/A	#N/A	#N/A	#N/A	#N/A	#N/A	#N/A	#N/A
Ccel_0931	glycoside hydrolase family 10	FALSE	TRUE	FALSE	FALSE	TRUE	TRUE	-				0.00612172	0.428778	-0.155081	0.0811567	-0.310162	0.162313	0.0343218	0.206345	-0.10343	0.131246	-0.206861	0.262492
Ccel_0932	Carbamoyl-phosphate synthase L chain ATP-binding	FALSE	FALSE	FALSE	FALSE	TRUE	FALSE					0.500804	NA	0.0575655	NA	0.115131	NA	0.40273	NA	0.071084	NA	0.142168	NA
Ccel_0933	biotin/lipoyl attachment domain-containing protein	FALSE	FALSE	FALSE	FALSE	TRUE	FALSE					NA	NA	NA	NA	NA	NA	NA	NA	NA	NA	NA	NA
Ccel_0934	acetyl-CoA carboxylase, biotin carboxylase	FALSE	FALSE	FALSE	FALSE	FALSE	FALSE	#N/A	#N/A	#N/A	#N/A	#N/A	#N/A	#N/A	#N/A	#N/A	#N/A	#N/A	#N/A	#N/A	#N/A	#N/A	#N/A
Ccel_0935	acetyl-CoA carboxylase, carboxyl transferase, beta subunit	FALSE	FALSE	FALSE	FALSE	FALSE	FALSE	#N/A	#N/A	#N/A	#N/A	#N/A	#N/A	#N/A	#N/A	#N/A	#N/A	#N/A	#N/A	#N/A	#N/A	#N/A	#N/A
Ccel_0936	acetyl-CoA carboxylase, carboxyl transferase, alpha subunit	FALSE	FALSE	FALSE	FALSE	TRUE	FALSE					NA	NA	NA	NA	NA	NA	NA	NA	NA	NA	NA	NA
Ccel_0937	pseudo	FALSE	FALSE	FALSE	FALSE	FALSE	FALSE	#N/A	#N/A	#N/A	#N/A	#N/A	#N/A	#N/A	#N/A	#N/A	#N/A	#N/A	#N/A	#N/A	#N/A	#N/A	#N/A
Ccel_0939	amine oxidase	FALSE	FALSE	FALSE	FALSE	FALSE	FALSE	#N/A	#N/A	#N/A	#N/A	#N/A	#N/A	#N/A	#N/A	#N/A	#N/A	#N/A	#N/A	#N/A	#N/A	#N/A	#N/A
Ccel_0940	pseudo	FALSE	FALSE	FALSE	FALSE	FALSE	FALSE	#N/A	#N/A	#N/A	#N/A	#N/A	#N/A	#N/A	#N/A	#N/A	#N/A	#N/A	#N/A	#N/A	#N/A	#N/A	#N/A
Ccel_0941	Xylose isomerase domain protein TIM barrel	FALSE	FALSE	FALSE	FALSE	FALSE	FALSE	#N/A	#N/A	#N/A	#N/A	#N/A	#N/A	#N/A	#N/A	#N/A	#N/A	#N/A	#N/A	#N/A	#N/A	#N/A	#N/A
Ccel_0942	hypothetical protein	FALSE	FALSE	FALSE	FALSE	FALSE	FALSE	#N/A	#N/A	#N/A	#N/A	#N/A	#N/A	#N/A	#N/A	#N/A	#N/A	#N/A	#N/A	#N/A	#N/A	#N/A	#N/A
Ccel_0943	FAD dependent oxidoreductase	FALSE	FALSE	FALSE	FALSE	TRUE	FALSE					NA	NA	NA	NA	NA	NA	NA	NA	NA	NA	NA	NA
Ccel_0944	two component transcriptional regulator, AraC family	FALSE	FALSE	FALSE	FALSE	TRUE	FALSE					NA	NA	NA	NA	NA	NA	NA	NA	NA	NA	NA	NA
Ccel_0945	histidine kinase	FALSE	FALSE	FALSE	FALSE	FALSE	FALSE	#N/A	#N/A	#N/A	#N/A	#N/A	#N/A	#N/A	#N/A	#N/A	#N/A	#N/A	#N/A	#N/A	#N/A	#N/A	#N/A
Ccel_0946	binding-protein-dependent transport systems inner membrane component	FALSE	FALSE	FALSE	FALSE	FALSE	FALSE	#N/A	#N/A	#N/A	#N/A	#N/A	#N/A	#N/A	#N/A	#N/A	#N/A	#N/A	#N/A	#N/A	#N/A	#N/A	#N/A
Ccel_0947	binding-protein-dependent transport systems inner membrane component	FALSE	FALSE	FALSE	FALSE	FALSE	FALSE	#N/A	#N/A	#N/A	#N/A	#N/A	#N/A	#N/A	#N/A	#N/A	#N/A	#N/A	#N/A	#N/A	#N/A	#N/A	#N/A
Ccel_0948	extracellular solute-binding protein family 1	FALSE	FALSE	FALSE	FALSE	TRUE	FALSE					NA	NA	NA	NA	NA	NA	NA	NA	NA	NA	NA	NA
Ccel_0949	FAD dependent oxidoreductase	FALSE	FALSE	FALSE	FALSE	FALSE	FALSE	#N/A	#N/A	#N/A	#N/A	#N/A	#N/A	#N/A	#N/A	#N/A	#N/A	#N/A	#N/A	#N/A	#N/A	#N/A	#N/A
Ccel_0950	HI0933 family protein	FALSE	FALSE	FALSE	FALSE	TRUE	FALSE					NA	NA	NA	NA	NA	NA	NA	NA	NA	NA	NA	NA
Ccel_0951	hypothetical protein	FALSE	FALSE	FALSE	FALSE	TRUE	FALSE					NA	NA	NA	NA	NA	NA	NA	NA	NA	NA	NA	NA
Ccel_0952	Alcohol dehydrogenase GroES domain protein	FALSE	FALSE	FALSE	FALSE	FALSE	FALSE	#N/A	#N/A	#N/A	#N/A	#N/A	#N/A	#N/A	#N/A	#N/A	#N/A	#N/A	#N/A	#N/A	#N/A	#N/A	#N/A
Ccel_0953	Alcohol dehydrogenase GroES domain protein	FALSE	FALSE	FALSE	FALSE	FALSE	FALSE	#N/A	#N/A	#N/A	#N/A	#N/A	#N/A	#N/A	#N/A	#N/A	#N/A	#N/A	#N/A	#N/A	#N/A	#N/A	#N/A
Ccel_0954	PfkB domain protein	FALSE	FALSE	FALSE	FALSE	FALSE	FALSE	#N/A	#N/A	#N/A	#N/A	#N/A	#N/A	#N/A	#N/A	#N/A	#N/A	#N/A	#N/A	#N/A	#N/A	#N/A	#N/A
Ccel_0955	Accessory gene regulator B	FALSE	FALSE	FALSE	FALSE	FALSE	FALSE	#N/A	#N/A	#N/A	#N/A	#N/A	#N/A	#N/A	#N/A	#N/A	#N/A	#N/A	#N/A	#N/A	#N/A	#N/A	#N/A
Ccel_0956	hypothetical protein	FALSE	FALSE	FALSE	FALSE	FALSE	FALSE	#N/A	#N/A	#N/A	#N/A	#N/A	#N/A	#N/A	#N/A	#N/A	#N/A	#N/A	#N/A	#N/A	#N/A	#N/A	#N/A
Ccel_0957	hypothetical protein	FALSE	FALSE	FALSE	FALSE	FALSE	FALSE	#N/A	#N/A	#N/A	#N/A	#N/A	#N/A	#N/A	#N/A	#N/A	#N/A	#N/A	#N/A	#N/A	#N/A	#N/A	#N/A
Ccel_0958	transcriptional regulator, XRE family	FALSE	FALSE	FALSE	FALSE	FALSE	FALSE	#N/A	#N/A	#N/A	#N/A	#N/A	#N/A	#N/A	#N/A	#N/A	#N/A	#N/A	#N/A	#N/A	#N/A	#N/A	#N/A
Ccel_0959	pseudo	FALSE	FALSE	FALSE	FALSE	FALSE	FALSE	#N/A	#N/A	#N/A	#N/A	#N/A	#N/A	#N/A	#N/A	#N/A	#N/A	#N/A	#N/A	#N/A	#N/A	#N/A	#N/A
Ccel_0960	Methyltransferase type 11	FALSE	FALSE	FALSE	FALSE	FALSE	FALSE	#N/A	#N/A	#N/A	#N/A	#N/A	#N/A	#N/A	#N/A	#N/A	#N/A	#N/A	#N/A	#N/A	#N/A	#N/A	#N/A
Ccel_0961	Radical SAM domain protein	FALSE	FALSE	FALSE	FALSE	FALSE	FALSE	#N/A	#N/A	#N/A	#N/A	#N/A	#N/A	#N/A	#N/A	#N/A	#N/A	#N/A	#N/A	#N/A	#N/A	#N/A	#N/A
Ccel_0962	hypothetical protein	FALSE	FALSE	FALSE	FALSE	TRUE	FALSE					NA	NA	NA	NA	NA	NA	NA	NA	NA	NA	NA	NA
Ccel_0963	hypothetical protein	FALSE	FALSE	FALSE	FALSE	TRUE	FALSE					NA	NA	NA	NA	NA	NA	NA	NA	NA	NA	NA	NA
Ccel_0964	DEAD/DEAH box helicase domain protein	FALSE	FALSE	FALSE	FALSE	TRUE	FALSE					NA	NA	NA	NA	NA	NA	NA	NA	NA	NA	NA	NA
Ccel_0965	amino acid adenylation domain protein	FALSE	FALSE	FALSE	FALSE	TRUE	FALSE					NA	NA	NA	NA	NA	NA	NA	NA	NA	NA	NA	NA
Ccel_0966	ABC transporter related	FALSE	FALSE	FALSE	FALSE	TRUE	FALSE					0.609067	NA	-0.0179926	NA	-0.0359851	NA	0.0643162	NA	0.0699367	NA	0.139873	NA
Ccel_0967	ABC-2 type transporter	FALSE	FALSE	FALSE	TRUE	TRUE	TRUE	-				0.00804534	NA	-0.0729289	NA	-0.145858	NA	0.0357845	NA	0.0508596	NA	0.101719	NA
Ccel_0968	Radical SAM domain protein	FALSE	FALSE	FALSE	FALSE	TRUE	FALSE					0.798817	0.125574	0.008432	-0.152719	0.016864	-0.305438	0.0302938	0.11526	0.0846856	-0.15744	0.169371	-0.31488
Ccel_0969	NAD-dependent epimerase/dehydratase	FALSE	FALSE	FALSE	FALSE	TRUE	FALSE					NA	NA	NA	NA	NA	NA	NA	NA	NA	NA	NA	NA
Ccel_0970	Nucleotidyl transferase	FALSE	FALSE	FALSE	FALSE	TRUE	FALSE					NA	NA	NA	NA	NA	NA	NA	NA	NA	NA	NA	NA
Ccel_0971	NAD-dependent epimerase/dehydratase	FALSE	FALSE	FALSE	FALSE	TRUE	FALSE			-	+	NA	1.72636e-11	NA	-1.92499	NA	-3.84998	NA	1.72636e-11	NA	1.92499	NA	3.84998
Ccel_0972	glycosyltransferase, MGT family	FALSE	TRUE	FALSE	FALSE	FALSE	FALSE	#N/A	#N/A	#N/A	#N/A	#N/A	#N/A	#N/A	#N/A	#N/A	#N/A	#N/A	#N/A	#N/A	#N/A	#N/A	#N/A
Ccel_0973	beta-lactamase	FALSE	FALSE	FALSE	FALSE	FALSE	FALSE	#N/A	#N/A	#N/A	#N/A	#N/A	#N/A	#N/A	#N/A	#N/A	#N/A	#N/A	#N/A	#N/A	#N/A	#N/A	#N/A
Ccel_0974	AMP-dependent synthetase and ligase	FALSE	FALSE	FALSE	FALSE	TRUE	FALSE					NA	0.0624332	NA	0.172739	NA	0.345477	NA	0.614011	NA	-0.0407231	NA	-0.0814463
Ccel_0975	Acyl transferase	FALSE	FALSE	FALSE	FALSE	FALSE	FALSE	#N/A	#N/A	#N/A	#N/A	#N/A	#N/A	#N/A	#N/A	#N/A	#N/A	#N/A	#N/A	#N/A	#N/A	#N/A	#N/A
Ccel_0976	Beta-ketoacyl synthase	FALSE	FALSE	FALSE	FALSE	TRUE	FALSE					NA	NA	NA	NA	NA	NA	NA	NA	NA	NA	NA	NA
Ccel_0977	amino acid adenylation domain protein	FALSE	FALSE	FALSE	FALSE	TRUE	FALSE					NA	NA	NA	NA	NA	NA	NA	NA	NA	NA	NA	NA
Ccel_0978	Beta-ketoacyl synthase	FALSE	FALSE	FALSE	FALSE	FALSE	FALSE	#N/A	#N/A	#N/A	#N/A	#N/A	#N/A	#N/A	#N/A	#N/A	#N/A	#N/A	#N/A	#N/A	#N/A	#N/A	#N/A
Ccel_0979	amino acid adenylation domain protein	FALSE	FALSE	FALSE	FALSE	TRUE	FALSE					NA	NA	NA	NA	NA	NA	NA	NA	NA	NA	NA	NA
Ccel_0980	amino acid adenylation domain protein	FALSE	FALSE	FALSE	FALSE	TRUE	FALSE					NA	NA	NA	NA	NA	NA	NA	NA	NA	NA	NA	NA
Ccel_0981	Pyridoxal-dependent decarboxylase	FALSE	FALSE	FALSE	FALSE	FALSE	FALSE	#N/A	#N/A	#N/A	#N/A	#N/A	#N/A	#N/A	#N/A	#N/A	#N/A	#N/A	#N/A	#N/A	#N/A	#N/A	#N/A
Ccel_0982	amino acid adenylation domain protein	FALSE	FALSE	FALSE	FALSE	TRUE	FALSE					NA	NA	NA	NA	NA	NA	NA	NA	NA	NA	NA	NA
Ccel_0983	Radical SAM domain protein	FALSE	FALSE	FALSE	FALSE	TRUE	FALSE					NA	NA	NA	NA	NA	NA	NA	NA	NA	NA	NA	NA
Ccel_0984	hypothetical protein	FALSE	FALSE	FALSE	FALSE	TRUE	FALSE					0.185004	NA	0.0589895	NA	0.117979	NA	0.153716	NA	0.0636371	NA	0.127274	NA
Ccel_0985	phosphopantetheine-binding	FALSE	FALSE	FALSE	FALSE	TRUE	FALSE					NA	NA	NA	NA	NA	NA	NA	NA	NA	NA	NA	NA
Ccel_0986	3-hydroxyacyl-CoA dehydrogenase NAD-binding	FALSE	FALSE	FALSE	FALSE	FALSE	FALSE	#N/A	#N/A	#N/A	#N/A	#N/A	#N/A	#N/A	#N/A	#N/A	#N/A	#N/A	#N/A	#N/A	#N/A	#N/A	#N/A
Ccel_0987	hypothetical protein	FALSE	FALSE	FALSE	FALSE	FALSE	FALSE	#N/A	#N/A	#N/A	#N/A	#N/A	#N/A	#N/A	#N/A	#N/A	#N/A	#N/A	#N/A	#N/A	#N/A	#N/A	#N/A
Ccel_0988	acyl-CoA dehydrogenase domain protein	FALSE	FALSE	FALSE	FALSE	TRUE	FALSE					NA	NA	NA	NA	NA	NA	NA	NA	NA	NA	NA	NA
Ccel_0989	FkbH like protein	FALSE	FALSE	FALSE	FALSE	FALSE	FALSE	#N/A	#N/A	#N/A	#N/A	#N/A	#N/A	#N/A	#N/A	#N/A	#N/A	#N/A	#N/A	#N/A	#N/A	#N/A	#N/A
Ccel_0990	transcriptional regulator, AraC family	FALSE	FALSE	FALSE	FALSE	FALSE	FALSE	#N/A	#N/A	#N/A	#N/A	#N/A	#N/A	#N/A	#N/A	#N/A	#N/A	#N/A	#N/A	#N/A	#N/A	#N/A	#N/A
Ccel_0991	transcriptional regulator, AraC family	FALSE	FALSE	FALSE	FALSE	FALSE	FALSE	#N/A	#N/A	#N/A	#N/A	#N/A	#N/A	#N/A	#N/A	#N/A	#N/A	#N/A	#N/A	#N/A	#N/A	#N/A	#N/A
Ccel_0992	glycoside hydrolase family 2 sugar binding	FALSE	TRUE	FALSE	FALSE	FALSE	FALSE	#N/A	#N/A	#N/A	#N/A	#N/A	#N/A	#N/A	#N/A	#N/A	#N/A	#N/A	#N/A	#N/A	#N/A	#N/A	#N/A
Ccel_0993	Carbohydrate-binding family 9	FALSE	TRUE	FALSE	FALSE	FALSE	FALSE	#N/A	#N/A	#N/A	#N/A	#N/A	#N/A	#N/A	#N/A	#N/A	#N/A	#N/A	#N/A	#N/A	#N/A	#N/A	#N/A
Ccel_0994	putative sensor with HAMP domain	FALSE	FALSE	FALSE	FALSE	FALSE	FALSE	#N/A	#N/A	#N/A	#N/A	#N/A	#N/A	#N/A	#N/A	#N/A	#N/A	#N/A	#N/A	#N/A	#N/A	#N/A	#N/A
Ccel_0995	two component transcriptional regulator, AraC family	FALSE	FALSE	FALSE	FALSE	TRUE	FALSE					NA	NA	NA	NA	NA	NA	NA	NA	NA	NA	NA	NA
Ccel_0996	extracellular solute-binding protein family 1	FALSE	FALSE	FALSE	FALSE	FALSE	FALSE	#N/A	#N/A	#N/A	#N/A	#N/A	#N/A	#N/A	#N/A	#N/A	#N/A	#N/A	#N/A	#N/A	#N/A	#N/A	#N/A
Ccel_0997	protein of unknown function DUF1680	FALSE	FALSE	FALSE	FALSE	FALSE	FALSE	#N/A	#N/A	#N/A	#N/A	#N/A	#N/A	#N/A	#N/A	#N/A	#N/A	#N/A	#N/A	#N/A	#N/A	#N/A	#N/A
Ccel_0998	extracellular solute-binding protein family 1	FALSE	FALSE	FALSE	TRUE	TRUE	TRUE	-	+			1.90809e-14	NA	-1.83229	NA	-3.66459	NA	1.90809e-14	NA	1.83229	NA	3.66459	NA
Ccel_0999	binding-protein-dependent transport systems inner membrane component	FALSE	FALSE	FALSE	FALSE	FALSE	FALSE	#N/A	#N/A	#N/A	#N/A	#N/A	#N/A	#N/A	#N/A	#N/A	#N/A	#N/A	#N/A	#N/A	#N/A	#N/A	#N/A
Ccel_1000	binding-protein-dependent transport systems inner membrane component	FALSE	FALSE	FALSE	FALSE	FALSE	FALSE	#N/A	#N/A	#N/A	#N/A	#N/A	#N/A	#N/A	#N/A	#N/A	#N/A	#N/A	#N/A	#N/A	#N/A	#N/A	#N/A
Ccel_1001	transcriptional regulator, AraC family	FALSE	FALSE	FALSE	FALSE	FALSE	FALSE	#N/A	#N/A	#N/A	#N/A	#N/A	#N/A	#N/A	#N/A	#N/A	#N/A	#N/A	#N/A	#N/A	#N/A	#N/A	#N/A
Ccel_1002	glycoside hydrolase family 4	FALSE	TRUE	FALSE	FALSE	FALSE	FALSE	#N/A	#N/A	#N/A	#N/A	#N/A	#N/A	#N/A	#N/A	#N/A	#N/A	#N/A	#N/A	#N/A	#N/A	#N/A	#N/A
Ccel_1003	transcriptional regulator, AraC family	FALSE	FALSE	FALSE	FALSE	TRUE	FALSE					NA	NA	NA	NA	NA	NA	NA	NA	NA	NA	NA	NA
Ccel_1004	glycoside hydrolase family 31	FALSE	TRUE	FALSE	FALSE	TRUE	FALSE					NA	NA	NA	NA	NA	NA	NA	NA	NA	NA	NA	NA
Ccel_1005	transcriptional regulator, LacI family	FALSE	FALSE	FALSE	FALSE	FALSE	FALSE	#N/A	#N/A	#N/A	#N/A	#N/A	#N/A	#N/A	#N/A	#N/A	#N/A	#N/A	#N/A	#N/A	#N/A	#N/A	#N/A
Ccel_1006	carbohydrate kinase FGGY	FALSE	FALSE	FALSE	FALSE	FALSE	FALSE	#N/A	#N/A	#N/A	#N/A	#N/A	#N/A	#N/A	#N/A	#N/A	#N/A	#N/A	#N/A	#N/A	#N/A	#N/A	#N/A
Ccel_1007	Alcohol dehydrogenase GroES domain protein	FALSE	FALSE	FALSE	FALSE	FALSE	FALSE	#N/A	#N/A	#N/A	#N/A	#N/A	#N/A	#N/A	#N/A	#N/A	#N/A	#N/A	#N/A	#N/A	#N/A	#N/A	#N/A
Ccel_1008	D-tagatose-bisphosphate aldolase class II accessory protein AgaZ	FALSE	FALSE	FALSE	FALSE	TRUE	FALSE					NA	NA	NA	NA	NA	NA	NA	NA	NA	NA	NA	NA
Ccel_1009	aldo/keto reductase	FALSE	FALSE	FALSE	FALSE	FALSE	FALSE	#N/A	#N/A	#N/A	#N/A	#N/A	#N/A	#N/A	#N/A	#N/A	#N/A	#N/A	#N/A	#N/A	#N/A	#N/A	#N/A
Ccel_1010	RbsD or FucU transport	FALSE	FALSE	FALSE	FALSE	FALSE	FALSE	#N/A	#N/A	#N/A	#N/A	#N/A	#N/A	#N/A	#N/A	#N/A	#N/A	#N/A	#N/A	#N/A	#N/A	#N/A	#N/A
Ccel_1011	glycoside hydrolase family 43	FALSE	TRUE	FALSE	FALSE	TRUE	FALSE					0.185692	NA	-0.0818371	NA	-0.163674	NA	0.021683	NA	0.167184	NA	0.334367	NA
Ccel_1012	transcriptional regulator, AraC family	FALSE	FALSE	FALSE	FALSE	FALSE	FALSE	#N/A	#N/A	#N/A	#N/A	#N/A	#N/A	#N/A	#N/A	#N/A	#N/A	#N/A	#N/A	#N/A	#N/A	#N/A	#N/A
Ccel_1013	glycoside hydrolase family 2 TIM barrel	FALSE	TRUE	FALSE	FALSE	FALSE	FALSE	#N/A	#N/A	#N/A	#N/A	#N/A	#N/A	#N/A	#N/A	#N/A	#N/A	#N/A	#N/A	#N/A	#N/A	#N/A	#N/A
Ccel_1014	binding-protein-dependent transport systems inner membrane component	FALSE	FALSE	FALSE	FALSE	FALSE	FALSE	#N/A	#N/A	#N/A	#N/A	#N/A	#N/A	#N/A	#N/A	#N/A	#N/A	#N/A	#N/A	#N/A	#N/A	#N/A	#N/A
Ccel_1015	binding-protein-dependent transport systems inner membrane component	FALSE	FALSE	FALSE	FALSE	TRUE	FALSE					NA	NA	NA	NA	NA	NA	NA	NA	NA	NA	NA	NA
Ccel_1016	extracellular solute-binding protein family 1	FALSE	FALSE	FALSE	FALSE	TRUE	FALSE					NA	NA	NA	NA	NA	NA	NA	NA	NA	NA	NA	NA
Ccel_1017	Cytochrome c biogenesis protein-like protein	FALSE	FALSE	FALSE	FALSE	FALSE	FALSE	#N/A	#N/A	#N/A	#N/A	#N/A	#N/A	#N/A	#N/A	#N/A	#N/A	#N/A	#N/A	#N/A	#N/A	#N/A	#N/A
Ccel_1018	hypothetical protein	FALSE	FALSE	FALSE	FALSE	FALSE	FALSE	#N/A	#N/A	#N/A	#N/A	#N/A	#N/A	#N/A	#N/A	#N/A	#N/A	#N/A	#N/A	#N/A	#N/A	#N/A	#N/A
Ccel_1019	transposase IS116/IS110/IS902 family protein	FALSE	FALSE	FALSE	FALSE	FALSE	FALSE	#N/A	#N/A	#N/A	#N/A	#N/A	#N/A	#N/A	#N/A	#N/A	#N/A	#N/A	#N/A	#N/A	#N/A	#N/A	#N/A
Ccel_1020	hypothetical protein	FALSE	TRUE	FALSE	FALSE	FALSE	FALSE	#N/A	#N/A	#N/A	#N/A	#N/A	#N/A	#N/A	#N/A	#N/A	#N/A	#N/A	#N/A	#N/A	#N/A	#N/A	#N/A
Ccel_1021	hypothetical protein	FALSE	FALSE	FALSE	FALSE	FALSE	FALSE	#N/A	#N/A	#N/A	#N/A	#N/A	#N/A	#N/A	#N/A	#N/A	#N/A	#N/A	#N/A	#N/A	#N/A	#N/A	#N/A
Ccel_1022	major facilitator superfamily MFS_1	FALSE	FALSE	FALSE	FALSE	FALSE	FALSE	#N/A	#N/A	#N/A	#N/A	#N/A	#N/A	#N/A	#N/A	#N/A	#N/A	#N/A	#N/A	#N/A	#N/A	#N/A	#N/A
Ccel_1023	amidohydrolase	FALSE	FALSE	FALSE	FALSE	FALSE	FALSE	#N/A	#N/A	#N/A	#N/A	#N/A	#N/A	#N/A	#N/A	#N/A	#N/A	#N/A	#N/A	#N/A	#N/A	#N/A	#N/A
Ccel_1024	protein of unknown function UPF0126	FALSE	FALSE	FALSE	FALSE	FALSE	FALSE	#N/A	#N/A	#N/A	#N/A	#N/A	#N/A	#N/A	#N/A	#N/A	#N/A	#N/A	#N/A	#N/A	#N/A	#N/A	#N/A
Ccel_1025	extracellular solute-binding protein family 1	FALSE	FALSE	FALSE	FALSE	TRUE	FALSE					NA	NA	NA	NA	NA	NA	NA	NA	NA	NA	NA	NA
Ccel_1026	binding-protein-dependent transport systems inner membrane component	FALSE	FALSE	FALSE	FALSE	FALSE	FALSE	#N/A	#N/A	#N/A	#N/A	#N/A	#N/A	#N/A	#N/A	#N/A	#N/A	#N/A	#N/A	#N/A	#N/A	#N/A	#N/A
Ccel_1027	binding-protein-dependent transport systems inner membrane component	FALSE	FALSE	FALSE	FALSE	FALSE	FALSE	#N/A	#N/A	#N/A	#N/A	#N/A	#N/A	#N/A	#N/A	#N/A	#N/A	#N/A	#N/A	#N/A	#N/A	#N/A	#N/A
Ccel_1028	deoxyribose-phosphate aldolase	FALSE	FALSE	FALSE	FALSE	FALSE	FALSE	#N/A	#N/A	#N/A	#N/A	#N/A	#N/A	#N/A	#N/A	#N/A	#N/A	#N/A	#N/A	#N/A	#N/A	#N/A	#N/A
Ccel_1029	Alcohol dehydrogenase GroES domain protein	FALSE	FALSE	FALSE	FALSE	FALSE	FALSE	#N/A	#N/A	#N/A	#N/A	#N/A	#N/A	#N/A	#N/A	#N/A	#N/A	#N/A	#N/A	#N/A	#N/A	#N/A	#N/A
Ccel_1030	Alcohol dehydrogenase GroES domain protein	FALSE	FALSE	FALSE	FALSE	FALSE	FALSE	#N/A	#N/A	#N/A	#N/A	#N/A	#N/A	#N/A	#N/A	#N/A	#N/A	#N/A	#N/A	#N/A	#N/A	#N/A	#N/A
Ccel_1031	glycerol kinase	FALSE	FALSE	FALSE	FALSE	FALSE	FALSE	#N/A	#N/A	#N/A	#N/A	#N/A	#N/A	#N/A	#N/A	#N/A	#N/A	#N/A	#N/A	#N/A	#N/A	#N/A	#N/A
Ccel_1032	short-chain dehydrogenase/reductase SDR	FALSE	FALSE	FALSE	FALSE	FALSE	FALSE	#N/A	#N/A	#N/A	#N/A	#N/A	#N/A	#N/A	#N/A	#N/A	#N/A	#N/A	#N/A	#N/A	#N/A	#N/A	#N/A
Ccel_1033	L-arabinose isomerase	FALSE	FALSE	FALSE	FALSE	TRUE	FALSE					0.881559	NA	0.00569758	NA	0.0113952	NA	0.893048	NA	-0.00511803	NA	-0.0102361	NA
Ccel_1034	transcriptional regulator, DeoR family	FALSE	FALSE	FALSE	FALSE	TRUE	FALSE					NA	NA	NA	NA	NA	NA	NA	NA	NA	NA	NA	NA
Ccel_1035	Glyoxalase/bleomycin resistance protein/dioxygenase	FALSE	FALSE	FALSE	FALSE	FALSE	FALSE	#N/A	#N/A	#N/A	#N/A	#N/A	#N/A	#N/A	#N/A	#N/A	#N/A	#N/A	#N/A	#N/A	#N/A	#N/A	#N/A
Ccel_1036	alpha-L-arabinofuranosidase domain protein	FALSE	TRUE	FALSE	FALSE	TRUE	TRUE			-		0.428778	0.00147654	-0.0476148	-0.13739	-0.0952296	-0.27478	0.0443133	0.192479	0.134118	-0.0388925	0.268235	-0.077785
Ccel_1037	hypothetical protein	FALSE	FALSE	FALSE	FALSE	FALSE	FALSE	#N/A	#N/A	#N/A	#N/A	#N/A	#N/A	#N/A	#N/A	#N/A	#N/A	#N/A	#N/A	#N/A	#N/A	#N/A	#N/A
Ccel_1038	ATPase, P-type (transporting), HAD superfamily, subfamily IC	FALSE	FALSE	FALSE	FALSE	FALSE	FALSE	#N/A	#N/A	#N/A	#N/A	#N/A	#N/A	#N/A	#N/A	#N/A	#N/A	#N/A	#N/A	#N/A	#N/A	#N/A	#N/A
Ccel_1039	Pyridoxal-dependent decarboxylase	FALSE	FALSE	FALSE	FALSE	TRUE	FALSE					NA	NA	NA	NA	NA	NA	NA	NA	NA	NA	NA	NA
Ccel_1040	Collagenase and related protease-like protein	FALSE	FALSE	FALSE	FALSE	TRUE	TRUE	-		-		0.00928511	0.00219115	-0.17231	-0.229736	-0.34462	-0.459472	0.108905	0.0404439	0.0885398	0.119339	0.17708	0.238678
Ccel_1041	hypothetical protein	FALSE	FALSE	FALSE	FALSE	FALSE	FALSE	#N/A	#N/A	#N/A	#N/A	#N/A	#N/A	#N/A	#N/A	#N/A	#N/A	#N/A	#N/A	#N/A	#N/A	#N/A	#N/A
Ccel_1042	aminotransferase class I and II	FALSE	FALSE	FALSE	FALSE	TRUE	FALSE					NA	0.030683	NA	-0.131043	NA	-0.262085	NA	0.172721	NA	0.0783055	NA	0.156611
Ccel_1043	Haloacid dehalogenase domain protein hydrolase type 3	FALSE	FALSE	FALSE	FALSE	FALSE	FALSE	#N/A	#N/A	#N/A	#N/A	#N/A	#N/A	#N/A	#N/A	#N/A	#N/A	#N/A	#N/A	#N/A	#N/A	#N/A	#N/A
Ccel_1044	Methyltransferase type 11	FALSE	FALSE	FALSE	FALSE	FALSE	FALSE	#N/A	#N/A	#N/A	#N/A	#N/A	#N/A	#N/A	#N/A	#N/A	#N/A	#N/A	#N/A	#N/A	#N/A	#N/A	#N/A
Ccel_1045	Radical SAM domain protein	FALSE	FALSE	FALSE	FALSE	TRUE	TRUE	-				0.00057057	0.0194721	-0.199879	-0.589423	-0.399758	-1.17885	0.0343218	0.448074	0.0871175	0.165174	0.174235	0.330347
Ccel_1046	Radical SAM domain protein	FALSE	FALSE	FALSE	FALSE	TRUE	FALSE					NA	NA	NA	NA	NA	NA	NA	NA	NA	NA	NA	NA
Ccel_1047	pseudo	FALSE	FALSE	FALSE	FALSE	FALSE	FALSE	#N/A	#N/A	#N/A	#N/A	#N/A	#N/A	#N/A	#N/A	#N/A	#N/A	#N/A	#N/A	#N/A	#N/A	#N/A	#N/A
Ccel_1048	pseudo	FALSE	FALSE	FALSE	FALSE	FALSE	FALSE	#N/A	#N/A	#N/A	#N/A	#N/A	#N/A	#N/A	#N/A	#N/A	#N/A	#N/A	#N/A	#N/A	#N/A	#N/A	#N/A
Ccel_1049	chloramphenicol acetyltransferase	FALSE	FALSE	FALSE	FALSE	FALSE	FALSE	#N/A	#N/A	#N/A	#N/A	#N/A	#N/A	#N/A	#N/A	#N/A	#N/A	#N/A	#N/A	#N/A	#N/A	#N/A	#N/A
Ccel_1050	hypothetical protein	FALSE	FALSE	FALSE	FALSE	TRUE	FALSE					NA	NA	NA	NA	NA	NA	NA	NA	NA	NA	NA	NA
Ccel_1051	transcriptional regulator, AraC family	FALSE	FALSE	FALSE	FALSE	FALSE	FALSE	#N/A	#N/A	#N/A	#N/A	#N/A	#N/A	#N/A	#N/A	#N/A	#N/A	#N/A	#N/A	#N/A	#N/A	#N/A	#N/A
Ccel_1052	Methyltransferase type 12	FALSE	FALSE	FALSE	FALSE	FALSE	FALSE	#N/A	#N/A	#N/A	#N/A	#N/A	#N/A	#N/A	#N/A	#N/A	#N/A	#N/A	#N/A	#N/A	#N/A	#N/A	#N/A
Ccel_1053	small GTP-binding protein	FALSE	FALSE	FALSE	FALSE	TRUE	FALSE					NA	NA	NA	NA	NA	NA	NA	NA	NA	NA	NA	NA
Ccel_1054	dihydrouridine synthase DuS	FALSE	FALSE	FALSE	FALSE	FALSE	FALSE	#N/A	#N/A	#N/A	#N/A	#N/A	#N/A	#N/A	#N/A	#N/A	#N/A	#N/A	#N/A	#N/A	#N/A	#N/A	#N/A
Ccel_1055	nitroreductase	FALSE	FALSE	FALSE	FALSE	FALSE	FALSE	#N/A	#N/A	#N/A	#N/A	#N/A	#N/A	#N/A	#N/A	#N/A	#N/A	#N/A	#N/A	#N/A	#N/A	#N/A	#N/A
Ccel_1056	hypothetical protein	FALSE	FALSE	FALSE	FALSE	FALSE	FALSE	#N/A	#N/A	#N/A	#N/A	#N/A	#N/A	#N/A	#N/A	#N/A	#N/A	#N/A	#N/A	#N/A	#N/A	#N/A	#N/A
Ccel_1057	pyridine nucleotide-disulphide oxidoreductase domain protein	FALSE	FALSE	FALSE	FALSE	TRUE	FALSE					NA	NA	NA	NA	NA	NA	NA	NA	NA	NA	NA	NA
Ccel_1058	HI0933 family protein	FALSE	FALSE	FALSE	FALSE	TRUE	FALSE					NA	NA	NA	NA	NA	NA	NA	NA	NA	NA	NA	NA
Ccel_1059	transcriptional regulator, TetR family	FALSE	FALSE	FALSE	FALSE	FALSE	FALSE	#N/A	#N/A	#N/A	#N/A	#N/A	#N/A	#N/A	#N/A	#N/A	#N/A	#N/A	#N/A	#N/A	#N/A	#N/A	#N/A
Ccel_1060	cellulosome protein dockerin type I	FALSE	TRUE	FALSE	FALSE	TRUE	TRUE	-	-			7.05767e-12	NA	-2.04676	NA	-4.09351	NA	1.27143e-11	NA	-1.88893	NA	-3.77786	NA
Ccel_1061	hypothetical protein	FALSE	FALSE	FALSE	FALSE	FALSE	FALSE	#N/A	#N/A	#N/A	#N/A	#N/A	#N/A	#N/A	#N/A	#N/A	#N/A	#N/A	#N/A	#N/A	#N/A	#N/A	#N/A
Ccel_1062	pseudo	FALSE	FALSE	FALSE	FALSE	FALSE	FALSE	#N/A	#N/A	#N/A	#N/A	#N/A	#N/A	#N/A	#N/A	#N/A	#N/A	#N/A	#N/A	#N/A	#N/A	#N/A	#N/A
Ccel_1063	hypothetical protein	FALSE	FALSE	FALSE	FALSE	FALSE	FALSE	#N/A	#N/A	#N/A	#N/A	#N/A	#N/A	#N/A	#N/A	#N/A	#N/A	#N/A	#N/A	#N/A	#N/A	#N/A	#N/A
Ccel_1064	hypothetical protein	FALSE	FALSE	FALSE	FALSE	TRUE	FALSE					NA	NA	NA	NA	NA	NA	NA	NA	NA	NA	NA	NA
Ccel_1065	transcriptional regulator, ArsR family	FALSE	FALSE	FALSE	FALSE	FALSE	FALSE	#N/A	#N/A	#N/A	#N/A	#N/A	#N/A	#N/A	#N/A	#N/A	#N/A	#N/A	#N/A	#N/A	#N/A	#N/A	#N/A
Ccel_1066	permease	FALSE	FALSE	FALSE	FALSE	FALSE	FALSE	#N/A	#N/A	#N/A	#N/A	#N/A	#N/A	#N/A	#N/A	#N/A	#N/A	#N/A	#N/A	#N/A	#N/A	#N/A	#N/A
Ccel_1067	redox-active disulfide protein 2	FALSE	FALSE	FALSE	FALSE	FALSE	FALSE	#N/A	#N/A	#N/A	#N/A	#N/A	#N/A	#N/A	#N/A	#N/A	#N/A	#N/A	#N/A	#N/A	#N/A	#N/A	#N/A
Ccel_1068	protein tyrosine phosphatase	FALSE	FALSE	FALSE	FALSE	FALSE	FALSE	#N/A	#N/A	#N/A	#N/A	#N/A	#N/A	#N/A	#N/A	#N/A	#N/A	#N/A	#N/A	#N/A	#N/A	#N/A	#N/A
Ccel_1069	cytochrome b5	FALSE	FALSE	FALSE	FALSE	FALSE	FALSE	#N/A	#N/A	#N/A	#N/A	#N/A	#N/A	#N/A	#N/A	#N/A	#N/A	#N/A	#N/A	#N/A	#N/A	#N/A	#N/A
Ccel_1070	hydrogenase (NiFe) small subunit HydA	FALSE	FALSE	FALSE	FALSE	FALSE	FALSE	#N/A	#N/A	#N/A	#N/A	#N/A	#N/A	#N/A	#N/A	#N/A	#N/A	#N/A	#N/A	#N/A	#N/A	#N/A	#N/A
Ccel_1071	nickel-dependent hydrogenase large subunit	FALSE	FALSE	FALSE	FALSE	FALSE	FALSE	#N/A	#N/A	#N/A	#N/A	#N/A	#N/A	#N/A	#N/A	#N/A	#N/A	#N/A	#N/A	#N/A	#N/A	#N/A	#N/A
Ccel_1072	hydrogenase maturation protease	FALSE	FALSE	FALSE	FALSE	FALSE	FALSE	#N/A	#N/A	#N/A	#N/A	#N/A	#N/A	#N/A	#N/A	#N/A	#N/A	#N/A	#N/A	#N/A	#N/A	#N/A	#N/A
Ccel_1073	Cupin 2 conserved barrel domain protein	FALSE	FALSE	FALSE	FALSE	FALSE	FALSE	#N/A	#N/A	#N/A	#N/A	#N/A	#N/A	#N/A	#N/A	#N/A	#N/A	#N/A	#N/A	#N/A	#N/A	#N/A	#N/A
Ccel_1074	transcriptional regulator, GntR family	FALSE	FALSE	FALSE	FALSE	FALSE	FALSE	#N/A	#N/A	#N/A	#N/A	#N/A	#N/A	#N/A	#N/A	#N/A	#N/A	#N/A	#N/A	#N/A	#N/A	#N/A	#N/A
Ccel_1075	basic membrane lipoprotein	FALSE	FALSE	FALSE	FALSE	FALSE	FALSE	#N/A	#N/A	#N/A	#N/A	#N/A	#N/A	#N/A	#N/A	#N/A	#N/A	#N/A	#N/A	#N/A	#N/A	#N/A	#N/A
Ccel_1076	ABC transporter related	FALSE	FALSE	FALSE	FALSE	TRUE	FALSE					NA	NA	NA	NA	NA	NA	NA	NA	NA	NA	NA	NA
Ccel_1077	inner-membrane translocator	FALSE	FALSE	FALSE	FALSE	FALSE	FALSE	#N/A	#N/A	#N/A	#N/A	#N/A	#N/A	#N/A	#N/A	#N/A	#N/A	#N/A	#N/A	#N/A	#N/A	#N/A	#N/A
Ccel_1078	inner-membrane translocator	FALSE	FALSE	FALSE	FALSE	FALSE	FALSE	#N/A	#N/A	#N/A	#N/A	#N/A	#N/A	#N/A	#N/A	#N/A	#N/A	#N/A	#N/A	#N/A	#N/A	#N/A	#N/A
Ccel_1079	isochorismatase hydrolase	FALSE	FALSE	FALSE	FALSE	FALSE	FALSE	#N/A	#N/A	#N/A	#N/A	#N/A	#N/A	#N/A	#N/A	#N/A	#N/A	#N/A	#N/A	#N/A	#N/A	#N/A	#N/A
Ccel_1080	PfkB domain protein	FALSE	FALSE	FALSE	FALSE	FALSE	FALSE	#N/A	#N/A	#N/A	#N/A	#N/A	#N/A	#N/A	#N/A	#N/A	#N/A	#N/A	#N/A	#N/A	#N/A	#N/A	#N/A
Ccel_1081	purine or other phosphorylase family 1	FALSE	FALSE	FALSE	FALSE	FALSE	FALSE	#N/A	#N/A	#N/A	#N/A	#N/A	#N/A	#N/A	#N/A	#N/A	#N/A	#N/A	#N/A	#N/A	#N/A	#N/A	#N/A
Ccel_1082	photosystem I assembly BtpA	FALSE	FALSE	FALSE	FALSE	FALSE	FALSE	#N/A	#N/A	#N/A	#N/A	#N/A	#N/A	#N/A	#N/A	#N/A	#N/A	#N/A	#N/A	#N/A	#N/A	#N/A	#N/A
Ccel_1083	iron-containing alcohol dehydrogenase	FALSE	FALSE	FALSE	FALSE	FALSE	FALSE	#N/A	#N/A	#N/A	#N/A	#N/A	#N/A	#N/A	#N/A	#N/A	#N/A	#N/A	#N/A	#N/A	#N/A	#N/A	#N/A
Ccel_1084	tryptophan synthase, alpha subunit	FALSE	FALSE	FALSE	FALSE	FALSE	FALSE	#N/A	#N/A	#N/A	#N/A	#N/A	#N/A	#N/A	#N/A	#N/A	#N/A	#N/A	#N/A	#N/A	#N/A	#N/A	#N/A
Ccel_1085	hypothetical protein	FALSE	FALSE	FALSE	FALSE	FALSE	FALSE	#N/A	#N/A	#N/A	#N/A	#N/A	#N/A	#N/A	#N/A	#N/A	#N/A	#N/A	#N/A	#N/A	#N/A	#N/A	#N/A
Ccel_1086	hypothetical protein	FALSE	FALSE	FALSE	FALSE	FALSE	FALSE	#N/A	#N/A	#N/A	#N/A	#N/A	#N/A	#N/A	#N/A	#N/A	#N/A	#N/A	#N/A	#N/A	#N/A	#N/A	#N/A
Ccel_1087	protein of unknown function DUF43	FALSE	FALSE	FALSE	FALSE	FALSE	FALSE	#N/A	#N/A	#N/A	#N/A	#N/A	#N/A	#N/A	#N/A	#N/A	#N/A	#N/A	#N/A	#N/A	#N/A	#N/A	#N/A
Ccel_1088	GCN5-related N-acetyltransferase	FALSE	FALSE	FALSE	FALSE	TRUE	FALSE					NA	NA	NA	NA	NA	NA	NA	NA	NA	NA	NA	NA
Ccel_1089	FkbH like protein	FALSE	FALSE	FALSE	FALSE	TRUE	FALSE					NA	NA	NA	NA	NA	NA	NA	NA	NA	NA	NA	NA
Ccel_1090	hypothetical protein	FALSE	FALSE	FALSE	FALSE	FALSE	FALSE	#N/A	#N/A	#N/A	#N/A	#N/A	#N/A	#N/A	#N/A	#N/A	#N/A	#N/A	#N/A	#N/A	#N/A	#N/A	#N/A
Ccel_1091	NAD-dependent epimerase/dehydratase	FALSE	FALSE	FALSE	FALSE	FALSE	FALSE	#N/A	#N/A	#N/A	#N/A	#N/A	#N/A	#N/A	#N/A	#N/A	#N/A	#N/A	#N/A	#N/A	#N/A	#N/A	#N/A
Ccel_1092	S-adenosylmethionine decarboxylase proenzyme	FALSE	FALSE	FALSE	FALSE	FALSE	FALSE	#N/A	#N/A	#N/A	#N/A	#N/A	#N/A	#N/A	#N/A	#N/A	#N/A	#N/A	#N/A	#N/A	#N/A	#N/A	#N/A
Ccel_1093	Zn-dependent hydrolase of the beta-lactamase fold protein	FALSE	FALSE	FALSE	FALSE	TRUE	FALSE					NA	NA	NA	NA	NA	NA	NA	NA	NA	NA	NA	NA
Ccel_1094	methyladenine glycosylase	FALSE	FALSE	FALSE	FALSE	FALSE	FALSE	#N/A	#N/A	#N/A	#N/A	#N/A	#N/A	#N/A	#N/A	#N/A	#N/A	#N/A	#N/A	#N/A	#N/A	#N/A	#N/A
Ccel_1095	hypothetical protein	FALSE	FALSE	FALSE	FALSE	TRUE	FALSE					0.0344198	NA	0.106627	NA	0.213254	NA	0.629009	NA	0.0216647	NA	0.0433295	NA
Ccel_1096	hypothetical protein	FALSE	FALSE	FALSE	FALSE	FALSE	FALSE	#N/A	#N/A	#N/A	#N/A	#N/A	#N/A	#N/A	#N/A	#N/A	#N/A	#N/A	#N/A	#N/A	#N/A	#N/A	#N/A
Ccel_1097	Kelch repeat-containing protein	FALSE	FALSE	FALSE	FALSE	TRUE	FALSE					0.949921	0.0700386	0.00233533	-0.124489	0.00467067	-0.248979	0.149755	0.252582	0.0622167	0.0738025	0.124433	0.147605
Ccel_1098	methionyl-tRNA synthetase	FALSE	FALSE	FALSE	FALSE	TRUE	FALSE					0.191776	NA	0.0997097	NA	0.199419	NA	0.13192	NA	0.11678	NA	0.23356	NA
Ccel_1099	glycoside hydrolase family 5	FALSE	TRUE	FALSE	FALSE	TRUE	TRUE			-	-	0.0722206	6.80595e-07	-0.0342363	-1.81735	-0.0684726	-3.6347	0.603906	6.80595e-07	-0.00924788	-1.81735	-0.0184958	-3.6347
Ccel_1100	hypothetical protein	FALSE	FALSE	FALSE	FALSE	FALSE	FALSE	#N/A	#N/A	#N/A	#N/A	#N/A	#N/A	#N/A	#N/A	#N/A	#N/A	#N/A	#N/A	#N/A	#N/A	#N/A	#N/A
Ccel_1101	Spore coat protein CotH	FALSE	TRUE	FALSE	FALSE	TRUE	FALSE					0.0472437	NA	-0.215052	NA	-0.430103	NA	0.513455	NA	-0.0692039	NA	-0.138408	NA
Ccel_1102	4Fe-4S ferredoxin iron-sulfur binding domain protein	FALSE	FALSE	FALSE	FALSE	FALSE	FALSE	#N/A	#N/A	#N/A	#N/A	#N/A	#N/A	#N/A	#N/A	#N/A	#N/A	#N/A	#N/A	#N/A	#N/A	#N/A	#N/A
Ccel_1103	transcriptional regulator, PadR-like family	FALSE	FALSE	FALSE	FALSE	FALSE	FALSE	#N/A	#N/A	#N/A	#N/A	#N/A	#N/A	#N/A	#N/A	#N/A	#N/A	#N/A	#N/A	#N/A	#N/A	#N/A	#N/A
Ccel_1104	hypothetical protein	FALSE	FALSE	FALSE	FALSE	FALSE	FALSE	#N/A	#N/A	#N/A	#N/A	#N/A	#N/A	#N/A	#N/A	#N/A	#N/A	#N/A	#N/A	#N/A	#N/A	#N/A	#N/A
Ccel_1105	Tail Collar domain protein	FALSE	FALSE	FALSE	FALSE	FALSE	FALSE	#N/A	#N/A	#N/A	#N/A	#N/A	#N/A	#N/A	#N/A	#N/A	#N/A	#N/A	#N/A	#N/A	#N/A	#N/A	#N/A
Ccel_1106	Tail Collar domain protein	FALSE	FALSE	FALSE	FALSE	FALSE	FALSE	#N/A	#N/A	#N/A	#N/A	#N/A	#N/A	#N/A	#N/A	#N/A	#N/A	#N/A	#N/A	#N/A	#N/A	#N/A	#N/A
Ccel_1107	NADH:flavin oxidoreductase/NADH oxidase	FALSE	FALSE	FALSE	FALSE	FALSE	FALSE	#N/A	#N/A	#N/A	#N/A	#N/A	#N/A	#N/A	#N/A	#N/A	#N/A	#N/A	#N/A	#N/A	#N/A	#N/A	#N/A
Ccel_1108	hypothetical protein	FALSE	FALSE	FALSE	FALSE	FALSE	FALSE	#N/A	#N/A	#N/A	#N/A	#N/A	#N/A	#N/A	#N/A	#N/A	#N/A	#N/A	#N/A	#N/A	#N/A	#N/A	#N/A
Ccel_1109	protein of unknown function DUF1646	FALSE	FALSE	FALSE	FALSE	FALSE	FALSE	#N/A	#N/A	#N/A	#N/A	#N/A	#N/A	#N/A	#N/A	#N/A	#N/A	#N/A	#N/A	#N/A	#N/A	#N/A	#N/A
Ccel_1110	pseudo	FALSE	FALSE	FALSE	FALSE	FALSE	FALSE	#N/A	#N/A	#N/A	#N/A	#N/A	#N/A	#N/A	#N/A	#N/A	#N/A	#N/A	#N/A	#N/A	#N/A	#N/A	#N/A
Ccel_1111	glycoside hydrolase family 18	FALSE	TRUE	FALSE	FALSE	FALSE	FALSE	#N/A	#N/A	#N/A	#N/A	#N/A	#N/A	#N/A	#N/A	#N/A	#N/A	#N/A	#N/A	#N/A	#N/A	#N/A	#N/A
Ccel_1112	FAD-dependent pyridine nucleotide-disulphide oxidoreductase	FALSE	FALSE	FALSE	FALSE	TRUE	FALSE					NA	NA	NA	NA	NA	NA	NA	NA	NA	NA	NA	NA
Ccel_1113	UbiA prenyltransferase	FALSE	FALSE	FALSE	FALSE	FALSE	FALSE	#N/A	#N/A	#N/A	#N/A	#N/A	#N/A	#N/A	#N/A	#N/A	#N/A	#N/A	#N/A	#N/A	#N/A	#N/A	#N/A
Ccel_1114	protein of unknown function DUF1312	FALSE	FALSE	FALSE	FALSE	FALSE	FALSE	#N/A	#N/A	#N/A	#N/A	#N/A	#N/A	#N/A	#N/A	#N/A	#N/A	#N/A	#N/A	#N/A	#N/A	#N/A	#N/A
Ccel_1115	Heptaprenyl diphosphate synthase component I	FALSE	FALSE	FALSE	FALSE	FALSE	FALSE	#N/A	#N/A	#N/A	#N/A	#N/A	#N/A	#N/A	#N/A	#N/A	#N/A	#N/A	#N/A	#N/A	#N/A	#N/A	#N/A
Ccel_1116	hypothetical protein	FALSE	FALSE	FALSE	FALSE	FALSE	FALSE	#N/A	#N/A	#N/A	#N/A	#N/A	#N/A	#N/A	#N/A	#N/A	#N/A	#N/A	#N/A	#N/A	#N/A	#N/A	#N/A
Ccel_1117	ApbE family lipoprotein	FALSE	FALSE	FALSE	FALSE	FALSE	FALSE	#N/A	#N/A	#N/A	#N/A	#N/A	#N/A	#N/A	#N/A	#N/A	#N/A	#N/A	#N/A	#N/A	#N/A	#N/A	#N/A
Ccel_1118	major facilitator superfamily MFS_1	FALSE	FALSE	FALSE	FALSE	FALSE	FALSE	#N/A	#N/A	#N/A	#N/A	#N/A	#N/A	#N/A	#N/A	#N/A	#N/A	#N/A	#N/A	#N/A	#N/A	#N/A	#N/A
Ccel_1119	arginine decarboxylase	FALSE	FALSE	FALSE	FALSE	TRUE	FALSE					NA	0.747324	NA	0.0206364	NA	0.0412728	NA	0.0736026	NA	0.123553	NA	0.247106
Ccel_1120	FRG domain protein	FALSE	FALSE	FALSE	FALSE	FALSE	FALSE	#N/A	#N/A	#N/A	#N/A	#N/A	#N/A	#N/A	#N/A	#N/A	#N/A	#N/A	#N/A	#N/A	#N/A	#N/A	#N/A
Ccel_1121	hypothetical protein	FALSE	FALSE	FALSE	FALSE	FALSE	FALSE	#N/A	#N/A	#N/A	#N/A	#N/A	#N/A	#N/A	#N/A	#N/A	#N/A	#N/A	#N/A	#N/A	#N/A	#N/A	#N/A
Ccel_1122	protein of unknown function DUF421	FALSE	FALSE	FALSE	FALSE	FALSE	FALSE	#N/A	#N/A	#N/A	#N/A	#N/A	#N/A	#N/A	#N/A	#N/A	#N/A	#N/A	#N/A	#N/A	#N/A	#N/A	#N/A
Ccel_1123	hypothetical protein	FALSE	FALSE	FALSE	FALSE	FALSE	FALSE	#N/A	#N/A	#N/A	#N/A	#N/A	#N/A	#N/A	#N/A	#N/A	#N/A	#N/A	#N/A	#N/A	#N/A	#N/A	#N/A
Ccel_1124	protein of unknown function DUF421	FALSE	FALSE	FALSE	FALSE	FALSE	FALSE	#N/A	#N/A	#N/A	#N/A	#N/A	#N/A	#N/A	#N/A	#N/A	#N/A	#N/A	#N/A	#N/A	#N/A	#N/A	#N/A
Ccel_1125	oxidoreductase domain protein	FALSE	FALSE	FALSE	FALSE	FALSE	FALSE	#N/A	#N/A	#N/A	#N/A	#N/A	#N/A	#N/A	#N/A	#N/A	#N/A	#N/A	#N/A	#N/A	#N/A	#N/A	#N/A
Ccel_1126	copper amine oxidase domain protein	FALSE	FALSE	FALSE	FALSE	FALSE	FALSE	#N/A	#N/A	#N/A	#N/A	#N/A	#N/A	#N/A	#N/A	#N/A	#N/A	#N/A	#N/A	#N/A	#N/A	#N/A	#N/A
Ccel_1127	hypothetical protein	FALSE	FALSE	FALSE	FALSE	FALSE	FALSE	#N/A	#N/A	#N/A	#N/A	#N/A	#N/A	#N/A	#N/A	#N/A	#N/A	#N/A	#N/A	#N/A	#N/A	#N/A	#N/A
Ccel_1128	Saccharopine dehydrogenase	FALSE	FALSE	FALSE	FALSE	TRUE	FALSE					NA	NA	NA	NA	NA	NA	NA	NA	NA	NA	NA	NA
Ccel_1129	carboxynorspermidine decarboxylase	FALSE	FALSE	FALSE	FALSE	FALSE	FALSE	#N/A	#N/A	#N/A	#N/A	#N/A	#N/A	#N/A	#N/A	#N/A	#N/A	#N/A	#N/A	#N/A	#N/A	#N/A	#N/A
Ccel_1130	hypothetical protein	FALSE	FALSE	FALSE	FALSE	FALSE	FALSE	#N/A	#N/A	#N/A	#N/A	#N/A	#N/A	#N/A	#N/A	#N/A	#N/A	#N/A	#N/A	#N/A	#N/A	#N/A	#N/A
Ccel_1131	pseudo	FALSE	FALSE	FALSE	FALSE	FALSE	FALSE	#N/A	#N/A	#N/A	#N/A	#N/A	#N/A	#N/A	#N/A	#N/A	#N/A	#N/A	#N/A	#N/A	#N/A	#N/A	#N/A
Ccel_1132	transposase IS116/IS110/IS902 family protein	FALSE	FALSE	FALSE	FALSE	FALSE	FALSE	#N/A	#N/A	#N/A	#N/A	#N/A	#N/A	#N/A	#N/A	#N/A	#N/A	#N/A	#N/A	#N/A	#N/A	#N/A	#N/A
Ccel_1133	extracellular solute-binding protein family 1	FALSE	FALSE	FALSE	TRUE	TRUE	TRUE	+		+		6.5576e-05	0.00167943	0.274967	0.245875	0.549933	0.49175	0.0136538	0.443608	0.109335	0.0409159	0.218669	0.0818319
Ccel_1134	binding-protein-dependent transport systems inner membrane component	FALSE	FALSE	FALSE	FALSE	TRUE	FALSE					NA	NA	NA	NA	NA	NA	NA	NA	NA	NA	NA	NA
Ccel_1135	binding-protein-dependent transport systems inner membrane component	FALSE	FALSE	FALSE	FALSE	FALSE	FALSE	#N/A	#N/A	#N/A	#N/A	#N/A	#N/A	#N/A	#N/A	#N/A	#N/A	#N/A	#N/A	#N/A	#N/A	#N/A	#N/A
Ccel_1136	extracellular solute-binding protein family 1	FALSE	FALSE	FALSE	FALSE	FALSE	FALSE	#N/A	#N/A	#N/A	#N/A	#N/A	#N/A	#N/A	#N/A	#N/A	#N/A	#N/A	#N/A	#N/A	#N/A	#N/A	#N/A
Ccel_1137	putative sensor with HAMP domain	FALSE	FALSE	FALSE	FALSE	FALSE	FALSE	#N/A	#N/A	#N/A	#N/A	#N/A	#N/A	#N/A	#N/A	#N/A	#N/A	#N/A	#N/A	#N/A	#N/A	#N/A	#N/A
Ccel_1138	two component transcriptional regulator, AraC family	FALSE	FALSE	FALSE	FALSE	TRUE	FALSE					NA	NA	NA	NA	NA	NA	NA	NA	NA	NA	NA	NA
Ccel_1139	glycoside hydrolase family 3 domain protein	FALSE	TRUE	FALSE	FALSE	TRUE	TRUE	+				0.00214811	0.144628	0.148109	0.164372	0.296218	0.328745	0.206853	0.326566	0.0428296	-0.108228	0.0856593	-0.216456
Ccel_1140	methylated-DNA/protein-cysteine methyltransferase	FALSE	FALSE	FALSE	FALSE	FALSE	FALSE	#N/A	#N/A	#N/A	#N/A	#N/A	#N/A	#N/A	#N/A	#N/A	#N/A	#N/A	#N/A	#N/A	#N/A	#N/A	#N/A
Ccel_1141	hypothetical protein	FALSE	FALSE	FALSE	FALSE	FALSE	FALSE	#N/A	#N/A	#N/A	#N/A	#N/A	#N/A	#N/A	#N/A	#N/A	#N/A	#N/A	#N/A	#N/A	#N/A	#N/A	#N/A
Ccel_1142	Radical SAM domain protein	FALSE	FALSE	FALSE	FALSE	TRUE	FALSE					NA	NA	NA	NA	NA	NA	NA	NA	NA	NA	NA	NA
Ccel_1143	transcriptional regulator, ArsR family	FALSE	FALSE	FALSE	FALSE	FALSE	FALSE	#N/A	#N/A	#N/A	#N/A	#N/A	#N/A	#N/A	#N/A	#N/A	#N/A	#N/A	#N/A	#N/A	#N/A	#N/A	#N/A
Ccel_1144	FAD-dependent pyridine nucleotide-disulphide oxidoreductase	FALSE	FALSE	FALSE	FALSE	TRUE	FALSE					NA	NA	NA	NA	NA	NA	NA	NA	NA	NA	NA	NA
Ccel_1145	hypothetical protein	FALSE	FALSE	FALSE	FALSE	FALSE	FALSE	#N/A	#N/A	#N/A	#N/A	#N/A	#N/A	#N/A	#N/A	#N/A	#N/A	#N/A	#N/A	#N/A	#N/A	#N/A	#N/A
Ccel_1146	copper amine oxidase domain protein	FALSE	FALSE	FALSE	FALSE	TRUE	FALSE					NA	NA	NA	NA	NA	NA	NA	NA	NA	NA	NA	NA
Ccel_1147	Bacitracin resistance protein BacA	FALSE	FALSE	FALSE	FALSE	TRUE	FALSE					0.772806	NA	0.0326628	NA	0.0653256	NA	0.414501	NA	0.106471	NA	0.212941	NA
Ccel_1148	tRNA (guanine-N(7)-)-methyltransferase	FALSE	FALSE	FALSE	FALSE	FALSE	FALSE	#N/A	#N/A	#N/A	#N/A	#N/A	#N/A	#N/A	#N/A	#N/A	#N/A	#N/A	#N/A	#N/A	#N/A	#N/A	#N/A
Ccel_1149	Methyltransferase type 11	FALSE	FALSE	FALSE	FALSE	FALSE	FALSE	#N/A	#N/A	#N/A	#N/A	#N/A	#N/A	#N/A	#N/A	#N/A	#N/A	#N/A	#N/A	#N/A	#N/A	#N/A	#N/A
Ccel_1150	XRE family plasmid maintenance system antidote protein	FALSE	FALSE	FALSE	FALSE	TRUE	FALSE					NA	NA	NA	NA	NA	NA	NA	NA	NA	NA	NA	NA
Ccel_1151	ABC transporter related	FALSE	FALSE	FALSE	FALSE	TRUE	FALSE					NA	NA	NA	NA	NA	NA	NA	NA	NA	NA	NA	NA
Ccel_1152	protein of unknown function DUF214	FALSE	FALSE	FALSE	FALSE	TRUE	FALSE					NA	NA	NA	NA	NA	NA	NA	NA	NA	NA	NA	NA
Ccel_1153	two component transcriptional regulator, winged helix family	FALSE	FALSE	FALSE	FALSE	FALSE	FALSE	#N/A	#N/A	#N/A	#N/A	#N/A	#N/A	#N/A	#N/A	#N/A	#N/A	#N/A	#N/A	#N/A	#N/A	#N/A	#N/A
Ccel_1154	histidine kinase	FALSE	FALSE	FALSE	FALSE	FALSE	FALSE	#N/A	#N/A	#N/A	#N/A	#N/A	#N/A	#N/A	#N/A	#N/A	#N/A	#N/A	#N/A	#N/A	#N/A	#N/A	#N/A
Ccel_1155	PfkB domain protein	FALSE	FALSE	FALSE	FALSE	TRUE	FALSE					NA	NA	NA	NA	NA	NA	NA	NA	NA	NA	NA	NA
Ccel_1156	periplasmic solute binding protein	FALSE	FALSE	FALSE	TRUE	TRUE	TRUE	-	+			1.76174e-12	NA	-1.83827	NA	-3.67655	NA	1.76174e-12	NA	1.83827	NA	3.67655	NA
Ccel_1157	two component transcriptional regulator, winged helix family	FALSE	FALSE	FALSE	FALSE	FALSE	FALSE	#N/A	#N/A	#N/A	#N/A	#N/A	#N/A	#N/A	#N/A	#N/A	#N/A	#N/A	#N/A	#N/A	#N/A	#N/A	#N/A
Ccel_1158	histidine kinase	FALSE	FALSE	FALSE	FALSE	FALSE	FALSE	#N/A	#N/A	#N/A	#N/A	#N/A	#N/A	#N/A	#N/A	#N/A	#N/A	#N/A	#N/A	#N/A	#N/A	#N/A	#N/A
Ccel_1159	hypothetical protein	FALSE	FALSE	FALSE	FALSE	FALSE	FALSE	#N/A	#N/A	#N/A	#N/A	#N/A	#N/A	#N/A	#N/A	#N/A	#N/A	#N/A	#N/A	#N/A	#N/A	#N/A	#N/A
Ccel_1160	hypothetical protein	FALSE	FALSE	FALSE	FALSE	FALSE	FALSE	#N/A	#N/A	#N/A	#N/A	#N/A	#N/A	#N/A	#N/A	#N/A	#N/A	#N/A	#N/A	#N/A	#N/A	#N/A	#N/A
Ccel_1161	ABC transporter related	FALSE	FALSE	FALSE	FALSE	TRUE	FALSE					NA	NA	NA	NA	NA	NA	NA	NA	NA	NA	NA	NA
Ccel_1162	transposase IS3/IS911 family protein	FALSE	FALSE	FALSE	FALSE	FALSE	FALSE	#N/A	#N/A	#N/A	#N/A	#N/A	#N/A	#N/A	#N/A	#N/A	#N/A	#N/A	#N/A	#N/A	#N/A	#N/A	#N/A
Ccel_1163	Integrase catalytic region	FALSE	FALSE	FALSE	FALSE	FALSE	FALSE	#N/A	#N/A	#N/A	#N/A	#N/A	#N/A	#N/A	#N/A	#N/A	#N/A	#N/A	#N/A	#N/A	#N/A	#N/A	#N/A
Ccel_1164	pyruvate flavodoxin/ferredoxin oxidoreductase domain protein	FALSE	FALSE	FALSE	FALSE	TRUE	FALSE					0.543568	0.211646	0.0226288	-0.047644	0.0452576	-0.095288	0.19713	0.309124	0.0496413	-0.0384761	0.0992825	-0.0769522
Ccel_1165	hypothetical protein	FALSE	FALSE	FALSE	FALSE	FALSE	FALSE	#N/A	#N/A	#N/A	#N/A	#N/A	#N/A	#N/A	#N/A	#N/A	#N/A	#N/A	#N/A	#N/A	#N/A	#N/A	#N/A
Ccel_1166	hypothetical protein	FALSE	FALSE	FALSE	FALSE	FALSE	FALSE	#N/A	#N/A	#N/A	#N/A	#N/A	#N/A	#N/A	#N/A	#N/A	#N/A	#N/A	#N/A	#N/A	#N/A	#N/A	#N/A
Ccel_1167	two component transcriptional regulator, LytTR family	FALSE	FALSE	FALSE	FALSE	TRUE	FALSE					NA	0.718035	NA	0.0467313	NA	0.0934625	NA	0.315229	NA	-0.114608	NA	-0.229215
Ccel_1168	Rubrerythrin	FALSE	FALSE	FALSE	FALSE	FALSE	FALSE	#N/A	#N/A	#N/A	#N/A	#N/A	#N/A	#N/A	#N/A	#N/A	#N/A	#N/A	#N/A	#N/A	#N/A	#N/A	#N/A
Ccel_1169	SNARE associated Golgi protein	FALSE	FALSE	FALSE	FALSE	FALSE	FALSE	#N/A	#N/A	#N/A	#N/A	#N/A	#N/A	#N/A	#N/A	#N/A	#N/A	#N/A	#N/A	#N/A	#N/A	#N/A	#N/A
Ccel_1170	hypothetical protein	FALSE	FALSE	FALSE	FALSE	FALSE	FALSE	#N/A	#N/A	#N/A	#N/A	#N/A	#N/A	#N/A	#N/A	#N/A	#N/A	#N/A	#N/A	#N/A	#N/A	#N/A	#N/A
Ccel_1171	protein of unknown function DUF6 transmembrane	FALSE	FALSE	FALSE	FALSE	FALSE	FALSE	#N/A	#N/A	#N/A	#N/A	#N/A	#N/A	#N/A	#N/A	#N/A	#N/A	#N/A	#N/A	#N/A	#N/A	#N/A	#N/A
Ccel_1172	transcriptional regulator, AraC family	FALSE	FALSE	FALSE	FALSE	FALSE	FALSE	#N/A	#N/A	#N/A	#N/A	#N/A	#N/A	#N/A	#N/A	#N/A	#N/A	#N/A	#N/A	#N/A	#N/A	#N/A	#N/A
Ccel_1173	short-chain dehydrogenase/reductase SDR	FALSE	FALSE	FALSE	FALSE	TRUE	FALSE					NA	NA	NA	NA	NA	NA	NA	NA	NA	NA	NA	NA
Ccel_1174	metallophosphoesterase	FALSE	FALSE	FALSE	FALSE	FALSE	FALSE	#N/A	#N/A	#N/A	#N/A	#N/A	#N/A	#N/A	#N/A	#N/A	#N/A	#N/A	#N/A	#N/A	#N/A	#N/A	#N/A
Ccel_1175	transcriptional regulator, PadR-like family	FALSE	FALSE	FALSE	FALSE	FALSE	FALSE	#N/A	#N/A	#N/A	#N/A	#N/A	#N/A	#N/A	#N/A	#N/A	#N/A	#N/A	#N/A	#N/A	#N/A	#N/A	#N/A
Ccel_1176	hypothetical protein	FALSE	FALSE	FALSE	FALSE	FALSE	FALSE	#N/A	#N/A	#N/A	#N/A	#N/A	#N/A	#N/A	#N/A	#N/A	#N/A	#N/A	#N/A	#N/A	#N/A	#N/A	#N/A
Ccel_1177	ABC transporter related	FALSE	FALSE	FALSE	FALSE	FALSE	FALSE	#N/A	#N/A	#N/A	#N/A	#N/A	#N/A	#N/A	#N/A	#N/A	#N/A	#N/A	#N/A	#N/A	#N/A	#N/A	#N/A
Ccel_1178	ABC-type Na+ efflux pump permease component-like protein	FALSE	FALSE	FALSE	FALSE	TRUE	FALSE					NA	NA	NA	NA	NA	NA	NA	NA	NA	NA	NA	NA
Ccel_1179	mannose-6-phosphate isomerase, class I	FALSE	FALSE	FALSE	FALSE	TRUE	FALSE					NA	NA	NA	NA	NA	NA	NA	NA	NA	NA	NA	NA
Ccel_1180	ABC transporter related	FALSE	FALSE	FALSE	FALSE	TRUE	FALSE					NA	NA	NA	NA	NA	NA	NA	NA	NA	NA	NA	NA
Ccel_1181	hypothetical protein	FALSE	FALSE	FALSE	FALSE	TRUE	FALSE					NA	NA	NA	NA	NA	NA	NA	NA	NA	NA	NA	NA
Ccel_1182	cobalamin (vitamin B12) biosynthesis CbiM protein	FALSE	FALSE	FALSE	FALSE	TRUE	FALSE					0.013649	NA	0.0757675	NA	0.151535	NA	0.0573461	NA	0.0524676	NA	0.104935	NA
Ccel_1183	cobalt ABC transporter, inner membrane subunit CbiQ	FALSE	FALSE	FALSE	FALSE	FALSE	FALSE	#N/A	#N/A	#N/A	#N/A	#N/A	#N/A	#N/A	#N/A	#N/A	#N/A	#N/A	#N/A	#N/A	#N/A	#N/A	#N/A
Ccel_1184	cobalt ABC transporter, ATPase subunit	FALSE	FALSE	FALSE	FALSE	FALSE	FALSE	#N/A	#N/A	#N/A	#N/A	#N/A	#N/A	#N/A	#N/A	#N/A	#N/A	#N/A	#N/A	#N/A	#N/A	#N/A	#N/A
Ccel_1185	hypothetical protein	FALSE	FALSE	FALSE	FALSE	FALSE	FALSE	#N/A	#N/A	#N/A	#N/A	#N/A	#N/A	#N/A	#N/A	#N/A	#N/A	#N/A	#N/A	#N/A	#N/A	#N/A	#N/A
Ccel_1186	hypothetical protein	FALSE	FALSE	FALSE	FALSE	FALSE	FALSE	#N/A	#N/A	#N/A	#N/A	#N/A	#N/A	#N/A	#N/A	#N/A	#N/A	#N/A	#N/A	#N/A	#N/A	#N/A	#N/A
Ccel_1187	Tetratricopeptide TPR_2 repeat protein	FALSE	FALSE	FALSE	FALSE	FALSE	FALSE	#N/A	#N/A	#N/A	#N/A	#N/A	#N/A	#N/A	#N/A	#N/A	#N/A	#N/A	#N/A	#N/A	#N/A	#N/A	#N/A
Ccel_1188	aminotransferase class V	FALSE	FALSE	FALSE	FALSE	TRUE	FALSE					0.0206826	0.463714	0.145445	0.0267461	0.29089	0.0534923	0.185004	0.11178	0.0730173	-0.0609029	0.146035	-0.121806
Ccel_1189	D-3-phosphoglycerate dehydrogenase	FALSE	FALSE	FALSE	FALSE	TRUE	FALSE			-		0.510122	0.00446159	-0.0581837	-0.284154	-0.116367	-0.568308	0.131412	0.151423	0.138288	-0.110912	0.276575	-0.221824
Ccel_1190	transcriptional regulator, MarR family	FALSE	FALSE	FALSE	FALSE	FALSE	FALSE	#N/A	#N/A	#N/A	#N/A	#N/A	#N/A	#N/A	#N/A	#N/A	#N/A	#N/A	#N/A	#N/A	#N/A	#N/A	#N/A
Ccel_1191	ABC transporter related	FALSE	FALSE	FALSE	FALSE	TRUE	FALSE					NA	NA	NA	NA	NA	NA	NA	NA	NA	NA	NA	NA
Ccel_1192	ABC transporter related	FALSE	FALSE	FALSE	FALSE	FALSE	FALSE	#N/A	#N/A	#N/A	#N/A	#N/A	#N/A	#N/A	#N/A	#N/A	#N/A	#N/A	#N/A	#N/A	#N/A	#N/A	#N/A
Ccel_1193	hypothetical protein	FALSE	FALSE	FALSE	FALSE	TRUE	FALSE					NA	0.131412	NA	-0.0541622	NA	-0.108324	NA	0.059245	NA	-0.0714426	NA	-0.142885
Ccel_1194	PRC-barrel domain protein	FALSE	FALSE	FALSE	FALSE	TRUE	FALSE					NA	NA	NA	NA	NA	NA	NA	NA	NA	NA	NA	NA
Ccel_1195	hypothetical protein	FALSE	FALSE	FALSE	FALSE	FALSE	FALSE	#N/A	#N/A	#N/A	#N/A	#N/A	#N/A	#N/A	#N/A	#N/A	#N/A	#N/A	#N/A	#N/A	#N/A	#N/A	#N/A
Ccel_1196	protein of unknown function UPF0118	FALSE	FALSE	FALSE	FALSE	TRUE	FALSE					NA	NA	NA	NA	NA	NA	NA	NA	NA	NA	NA	NA
Ccel_1197	hypothetical protein	FALSE	FALSE	FALSE	FALSE	FALSE	FALSE	#N/A	#N/A	#N/A	#N/A	#N/A	#N/A	#N/A	#N/A	#N/A	#N/A	#N/A	#N/A	#N/A	#N/A	#N/A	#N/A
Ccel_1198	hypothetical protein	FALSE	FALSE	FALSE	FALSE	FALSE	FALSE	#N/A	#N/A	#N/A	#N/A	#N/A	#N/A	#N/A	#N/A	#N/A	#N/A	#N/A	#N/A	#N/A	#N/A	#N/A	#N/A
Ccel_1199	valyl-tRNA synthetase	FALSE	FALSE	FALSE	FALSE	TRUE	FALSE					NA	0.448133	NA	0.0381351	NA	0.0762702	NA	0.0269454	NA	-0.119103	NA	-0.238206
Ccel_1200	NAD+ synthetase	FALSE	FALSE	FALSE	FALSE	TRUE	FALSE					NA	NA	NA	NA	NA	NA	NA	NA	NA	NA	NA	NA
Ccel_1201	protein of unknown function DUF147	FALSE	FALSE	FALSE	FALSE	FALSE	FALSE	#N/A	#N/A	#N/A	#N/A	#N/A	#N/A	#N/A	#N/A	#N/A	#N/A	#N/A	#N/A	#N/A	#N/A	#N/A	#N/A
Ccel_1202	YbbR family protein	FALSE	FALSE	FALSE	TRUE	TRUE	TRUE	+				0.00684694	NA	0.266094	NA	0.532189	NA	0.0204886	NA	0.207306	NA	0.414612	NA
Ccel_1203	FAD dependent oxidoreductase	FALSE	FALSE	FALSE	FALSE	FALSE	FALSE	#N/A	#N/A	#N/A	#N/A	#N/A	#N/A	#N/A	#N/A	#N/A	#N/A	#N/A	#N/A	#N/A	#N/A	#N/A	#N/A
Ccel_1204	phosphoglucosamine mutase	FALSE	FALSE	FALSE	FALSE	TRUE	FALSE					NA	NA	NA	NA	NA	NA	NA	NA	NA	NA	NA	NA
Ccel_1205	glucosamine/fructose-6-phosphate aminotransferase, isomerizing	FALSE	FALSE	FALSE	FALSE	TRUE	FALSE					NA	0.252839	NA	-0.198973	NA	-0.397947	NA	0.790985	NA	0.0430369	NA	0.0860739
Ccel_1206	hypothetical protein	FALSE	FALSE	FALSE	FALSE	FALSE	FALSE	#N/A	#N/A	#N/A	#N/A	#N/A	#N/A	#N/A	#N/A	#N/A	#N/A	#N/A	#N/A	#N/A	#N/A	#N/A	#N/A
Ccel_1207	cellulosome protein dockerin type I	FALSE	TRUE	FALSE	FALSE	TRUE	FALSE					0.0343218	NA	-0.0587681	NA	-0.117536	NA	0.859293	NA	0.00410088	NA	0.00820176	NA
Ccel_1208	transposase IS3/IS911 family protein	FALSE	FALSE	FALSE	FALSE	FALSE	FALSE	#N/A	#N/A	#N/A	#N/A	#N/A	#N/A	#N/A	#N/A	#N/A	#N/A	#N/A	#N/A	#N/A	#N/A	#N/A	#N/A
Ccel_1209	Integrase catalytic region	FALSE	FALSE	FALSE	FALSE	FALSE	FALSE	#N/A	#N/A	#N/A	#N/A	#N/A	#N/A	#N/A	#N/A	#N/A	#N/A	#N/A	#N/A	#N/A	#N/A	#N/A	#N/A
Ccel_1210	hypothetical protein	FALSE	FALSE	FALSE	FALSE	TRUE	FALSE					NA	NA	NA	NA	NA	NA	NA	NA	NA	NA	NA	NA
Ccel_1211	thioesterase superfamily protein	FALSE	FALSE	FALSE	FALSE	FALSE	FALSE	#N/A	#N/A	#N/A	#N/A	#N/A	#N/A	#N/A	#N/A	#N/A	#N/A	#N/A	#N/A	#N/A	#N/A	#N/A	#N/A
Ccel_1212	aminoglycoside phosphotransferase	FALSE	FALSE	FALSE	FALSE	TRUE	FALSE					NA	NA	NA	NA	NA	NA	NA	NA	NA	NA	NA	NA
Ccel_1213	condensation domain protein	FALSE	FALSE	FALSE	FALSE	FALSE	FALSE	#N/A	#N/A	#N/A	#N/A	#N/A	#N/A	#N/A	#N/A	#N/A	#N/A	#N/A	#N/A	#N/A	#N/A	#N/A	#N/A
Ccel_1214	short-chain dehydrogenase/reductase SDR	FALSE	FALSE	FALSE	FALSE	FALSE	FALSE	#N/A	#N/A	#N/A	#N/A	#N/A	#N/A	#N/A	#N/A	#N/A	#N/A	#N/A	#N/A	#N/A	#N/A	#N/A	#N/A
Ccel_1215	3-Oxoacyl-(acyl-carrier-protein (ACP)) synthase III domain protein	FALSE	FALSE	FALSE	FALSE	TRUE	FALSE					NA	NA	NA	NA	NA	NA	NA	NA	NA	NA	NA	NA
Ccel_1216	hypothetical protein	FALSE	FALSE	FALSE	FALSE	FALSE	FALSE	#N/A	#N/A	#N/A	#N/A	#N/A	#N/A	#N/A	#N/A	#N/A	#N/A	#N/A	#N/A	#N/A	#N/A	#N/A	#N/A
Ccel_1217	Alcohol acetyltransferase	FALSE	FALSE	FALSE	FALSE	TRUE	FALSE					NA	NA	NA	NA	NA	NA	NA	NA	NA	NA	NA	NA
Ccel_1218	phenylacetate-CoA ligase	FALSE	FALSE	FALSE	FALSE	FALSE	FALSE	#N/A	#N/A	#N/A	#N/A	#N/A	#N/A	#N/A	#N/A	#N/A	#N/A	#N/A	#N/A	#N/A	#N/A	#N/A	#N/A
Ccel_1219	pseudo	FALSE	FALSE	FALSE	FALSE	FALSE	FALSE	#N/A	#N/A	#N/A	#N/A	#N/A	#N/A	#N/A	#N/A	#N/A	#N/A	#N/A	#N/A	#N/A	#N/A	#N/A	#N/A
Ccel_1220	Integrase catalytic region	FALSE	FALSE	FALSE	FALSE	FALSE	FALSE	#N/A	#N/A	#N/A	#N/A	#N/A	#N/A	#N/A	#N/A	#N/A	#N/A	#N/A	#N/A	#N/A	#N/A	#N/A	#N/A
Ccel_1221	alpha-L-arabinofuranosidase domain protein	FALSE	TRUE	FALSE	FALSE	TRUE	FALSE					NA	NA	NA	NA	NA	NA	NA	NA	NA	NA	NA	NA
Ccel_1222	transcriptional regulator, ArsR family	FALSE	FALSE	FALSE	FALSE	FALSE	FALSE	#N/A	#N/A	#N/A	#N/A	#N/A	#N/A	#N/A	#N/A	#N/A	#N/A	#N/A	#N/A	#N/A	#N/A	#N/A	#N/A
Ccel_1223	periplasmic binding protein/LacI transcriptional regulator	FALSE	FALSE	FALSE	FALSE	TRUE	FALSE					NA	NA	NA	NA	NA	NA	NA	NA	NA	NA	NA	NA
Ccel_1224	ABC transporter related	FALSE	FALSE	FALSE	FALSE	FALSE	FALSE	#N/A	#N/A	#N/A	#N/A	#N/A	#N/A	#N/A	#N/A	#N/A	#N/A	#N/A	#N/A	#N/A	#N/A	#N/A	#N/A
Ccel_1225	inner-membrane translocator	FALSE	FALSE	FALSE	FALSE	FALSE	FALSE	#N/A	#N/A	#N/A	#N/A	#N/A	#N/A	#N/A	#N/A	#N/A	#N/A	#N/A	#N/A	#N/A	#N/A	#N/A	#N/A
Ccel_1226	inner-membrane translocator	FALSE	FALSE	FALSE	FALSE	FALSE	FALSE	#N/A	#N/A	#N/A	#N/A	#N/A	#N/A	#N/A	#N/A	#N/A	#N/A	#N/A	#N/A	#N/A	#N/A	#N/A	#N/A
Ccel_1227	histidine kinase	FALSE	FALSE	FALSE	FALSE	FALSE	FALSE	#N/A	#N/A	#N/A	#N/A	#N/A	#N/A	#N/A	#N/A	#N/A	#N/A	#N/A	#N/A	#N/A	#N/A	#N/A	#N/A
Ccel_1228	two component transcriptional regulator, AraC family	FALSE	FALSE	FALSE	FALSE	TRUE	FALSE					NA	NA	NA	NA	NA	NA	NA	NA	NA	NA	NA	NA
Ccel_1229	Carbohydrate binding family 6	"xyl-doc"	TRUE	FALSE	FALSE	TRUE	FALSE					NA	NA	NA	NA	NA	NA	NA	NA	NA	NA	NA	NA
Ccel_1230	Carbohydrate binding family 6	"xyl-doc"	TRUE	FALSE	FALSE	TRUE	FALSE					0.0153509	NA	-0.117225	NA	-0.234451	NA	0.362118	NA	-0.036612	NA	-0.0732239	NA
Ccel_1231	Carbohydrate binding family 6	"xyl-doc"	TRUE	FALSE	FALSE	FALSE	FALSE	#N/A	#N/A	#N/A	#N/A	#N/A	#N/A	#N/A	#N/A	#N/A	#N/A	#N/A	#N/A	#N/A	#N/A	#N/A	#N/A
Ccel_1232	Carbohydrate binding family 6	"xyl-doc"	TRUE	FALSE	FALSE	TRUE	FALSE					0.7674	NA	-0.0128549	NA	-0.0257098	NA	0.192457	NA	-0.0556989	NA	-0.111398	NA
Ccel_1233	Carbohydrate binding family 6	"xyl-doc"	TRUE	FALSE	FALSE	FALSE	FALSE	#N/A	#N/A	#N/A	#N/A	#N/A	#N/A	#N/A	#N/A	#N/A	#N/A	#N/A	#N/A	#N/A	#N/A	#N/A	#N/A
Ccel_1234	Carbohydrate binding family 6	"xyl-doc"	TRUE	FALSE	FALSE	FALSE	FALSE	#N/A	#N/A	#N/A	#N/A	#N/A	#N/A	#N/A	#N/A	#N/A	#N/A	#N/A	#N/A	#N/A	#N/A	#N/A	#N/A
Ccel_1235	Carbohydrate binding family 6	"xyl-doc"	TRUE	FALSE	FALSE	TRUE	FALSE					NA	NA	NA	NA	NA	NA	NA	NA	NA	NA	NA	NA
Ccel_1236	protein of unknown function DUF1680	"xyl-doc"	TRUE	FALSE	FALSE	FALSE	FALSE	#N/A	#N/A	#N/A	#N/A	#N/A	#N/A	#N/A	#N/A	#N/A	#N/A	#N/A	#N/A	#N/A	#N/A	#N/A	#N/A
Ccel_1237	Carbohydrate binding family 6	"xyl-doc"	TRUE	FALSE	FALSE	TRUE	FALSE					NA	NA	NA	NA	NA	NA	NA	NA	NA	NA	NA	NA
Ccel_1238	Carbohydrate binding family 6	"xyl-doc"	TRUE	FALSE	FALSE	FALSE	FALSE	#N/A	#N/A	#N/A	#N/A	#N/A	#N/A	#N/A	#N/A	#N/A	#N/A	#N/A	#N/A	#N/A	#N/A	#N/A	#N/A
Ccel_1239	Carbohydrate binding family 6	"xyl-doc"	TRUE	FALSE	FALSE	TRUE	FALSE					NA	NA	NA	NA	NA	NA	NA	NA	NA	NA	NA	NA
Ccel_1240	Carbohydrate binding family 6	"xyl-doc"	TRUE	FALSE	FALSE	TRUE	FALSE					NA	NA	NA	NA	NA	NA	NA	NA	NA	NA	NA	NA
Ccel_1241	Carbohydrate binding family 6	"xyl-doc"	TRUE	FALSE	FALSE	FALSE	FALSE	#N/A	#N/A	#N/A	#N/A	#N/A	#N/A	#N/A	#N/A	#N/A	#N/A	#N/A	#N/A	#N/A	#N/A	#N/A	#N/A
Ccel_1242	Carbohydrate binding family 6	"xyl-doc"	TRUE	FALSE	FALSE	TRUE	FALSE					NA	NA	NA	NA	NA	NA	NA	NA	NA	NA	NA	NA
Ccel_1243	hypothetical protein	FALSE	FALSE	FALSE	FALSE	FALSE	FALSE	#N/A	#N/A	#N/A	#N/A	#N/A	#N/A	#N/A	#N/A	#N/A	#N/A	#N/A	#N/A	#N/A	#N/A	#N/A	#N/A
Ccel_1244	hypothetical protein	FALSE	FALSE	FALSE	FALSE	FALSE	FALSE	#N/A	#N/A	#N/A	#N/A	#N/A	#N/A	#N/A	#N/A	#N/A	#N/A	#N/A	#N/A	#N/A	#N/A	#N/A	#N/A
Ccel_1245	pectate lyase	FALSE	TRUE	FALSE	FALSE	FALSE	FALSE	#N/A	#N/A	#N/A	#N/A	#N/A	#N/A	#N/A	#N/A	#N/A	#N/A	#N/A	#N/A	#N/A	#N/A	#N/A	#N/A
Ccel_1246	Pectinesterase	FALSE	TRUE	FALSE	FALSE	TRUE	FALSE					NA	NA	NA	NA	NA	NA	NA	NA	NA	NA	NA	NA
Ccel_1247	ABC transporter related	FALSE	FALSE	FALSE	FALSE	TRUE	FALSE					NA	NA	NA	NA	NA	NA	NA	NA	NA	NA	NA	NA
Ccel_1248	ABC transporter related	FALSE	FALSE	FALSE	FALSE	TRUE	FALSE					NA	NA	NA	NA	NA	NA	NA	NA	NA	NA	NA	NA
Ccel_1249	glycoside hydrolase family 9	FALSE	TRUE	FALSE	FALSE	TRUE	TRUE	-				0.00274302	NA	-0.12556	NA	-0.251121	NA	0.0341912	NA	-0.0721225	NA	-0.144245	NA
Ccel_1250	signal transduction histidine kinase, LytS	FALSE	FALSE	FALSE	FALSE	FALSE	FALSE	#N/A	#N/A	#N/A	#N/A	#N/A	#N/A	#N/A	#N/A	#N/A	#N/A	#N/A	#N/A	#N/A	#N/A	#N/A	#N/A
Ccel_1251	two component transcriptional regulator, AraC family	FALSE	FALSE	FALSE	FALSE	FALSE	FALSE	#N/A	#N/A	#N/A	#N/A	#N/A	#N/A	#N/A	#N/A	#N/A	#N/A	#N/A	#N/A	#N/A	#N/A	#N/A	#N/A
Ccel_1252	extracellular solute-binding protein family 1	FALSE	FALSE	FALSE	FALSE	TRUE	FALSE					NA	0.0168808	NA	0.463158	NA	0.926317	NA	0.779342	NA	-0.0441716	NA	-0.0883432
Ccel_1253	binding-protein-dependent transport systems inner membrane component	FALSE	FALSE	FALSE	FALSE	FALSE	FALSE	#N/A	#N/A	#N/A	#N/A	#N/A	#N/A	#N/A	#N/A	#N/A	#N/A	#N/A	#N/A	#N/A	#N/A	#N/A	#N/A
Ccel_1254	binding-protein-dependent transport systems inner membrane component	FALSE	FALSE	FALSE	FALSE	FALSE	FALSE	#N/A	#N/A	#N/A	#N/A	#N/A	#N/A	#N/A	#N/A	#N/A	#N/A	#N/A	#N/A	#N/A	#N/A	#N/A	#N/A
Ccel_1255	alpha-L-arabinofuranosidase domain protein	FALSE	TRUE	FALSE	FALSE	FALSE	FALSE	#N/A	#N/A	#N/A	#N/A	#N/A	#N/A	#N/A	#N/A	#N/A	#N/A	#N/A	#N/A	#N/A	#N/A	#N/A	#N/A
Ccel_1256	hypothetical protein	FALSE	FALSE	FALSE	FALSE	FALSE	FALSE	#N/A	#N/A	#N/A	#N/A	#N/A	#N/A	#N/A	#N/A	#N/A	#N/A	#N/A	#N/A	#N/A	#N/A	#N/A	#N/A
Ccel_1257	glycoside hydrolase family 43	FALSE	TRUE	FALSE	FALSE	FALSE	FALSE	#N/A	#N/A	#N/A	#N/A	#N/A	#N/A	#N/A	#N/A	#N/A	#N/A	#N/A	#N/A	#N/A	#N/A	#N/A	#N/A
Ccel_1258	glycoside hydrolase family 8	FALSE	TRUE	FALSE	FALSE	TRUE	FALSE					NA	NA	NA	NA	NA	NA	NA	NA	NA	NA	NA	NA
Ccel_1259	glycoside hydrolase family 39	FALSE	TRUE	FALSE	FALSE	TRUE	FALSE					NA	0.577043	NA	-0.0172492	NA	-0.0344985	NA	0.0384116	NA	0.0716946	NA	0.143389
Ccel_1260	putative esterase	FALSE	TRUE	FALSE	FALSE	TRUE	FALSE					NA	NA	NA	NA	NA	NA	NA	NA	NA	NA	NA	NA
Ccel_1261	hypothetical protein	FALSE	FALSE	FALSE	FALSE	TRUE	FALSE					NA	NA	NA	NA	NA	NA	NA	NA	NA	NA	NA	NA
Ccel_1262	protein of unknown function DUF303 acetylesterase putative	FALSE	FALSE	FALSE	FALSE	FALSE	FALSE	#N/A	#N/A	#N/A	#N/A	#N/A	#N/A	#N/A	#N/A	#N/A	#N/A	#N/A	#N/A	#N/A	#N/A	#N/A	#N/A
Ccel_1263	GntR domain protein	FALSE	FALSE	FALSE	FALSE	FALSE	FALSE	#N/A	#N/A	#N/A	#N/A	#N/A	#N/A	#N/A	#N/A	#N/A	#N/A	#N/A	#N/A	#N/A	#N/A	#N/A	#N/A
Ccel_1264	dihydroxy-acid and 6-phosphogluconate dehydratase	FALSE	FALSE	FALSE	FALSE	TRUE	FALSE					NA	NA	NA	NA	NA	NA	NA	NA	NA	NA	NA	NA
Ccel_1265	dihydrodipicolinate synthetase	FALSE	FALSE	FALSE	FALSE	FALSE	FALSE	#N/A	#N/A	#N/A	#N/A	#N/A	#N/A	#N/A	#N/A	#N/A	#N/A	#N/A	#N/A	#N/A	#N/A	#N/A	#N/A
Ccel_1266	cobalamin biosynthesis protein CbiM	FALSE	FALSE	FALSE	FALSE	FALSE	FALSE	#N/A	#N/A	#N/A	#N/A	#N/A	#N/A	#N/A	#N/A	#N/A	#N/A	#N/A	#N/A	#N/A	#N/A	#N/A	#N/A
Ccel_1267	cobalt transport protein	FALSE	FALSE	FALSE	FALSE	FALSE	FALSE	#N/A	#N/A	#N/A	#N/A	#N/A	#N/A	#N/A	#N/A	#N/A	#N/A	#N/A	#N/A	#N/A	#N/A	#N/A	#N/A
Ccel_1268	cobalt ABC transporter, inner membrane subunit CbiQ	FALSE	FALSE	FALSE	FALSE	FALSE	FALSE	#N/A	#N/A	#N/A	#N/A	#N/A	#N/A	#N/A	#N/A	#N/A	#N/A	#N/A	#N/A	#N/A	#N/A	#N/A	#N/A
Ccel_1269	cobalt ABC transporter, ATPase subunit	FALSE	FALSE	FALSE	FALSE	FALSE	FALSE	#N/A	#N/A	#N/A	#N/A	#N/A	#N/A	#N/A	#N/A	#N/A	#N/A	#N/A	#N/A	#N/A	#N/A	#N/A	#N/A
Ccel_1270	cobalamin biosynthesis protein CbiD	FALSE	FALSE	FALSE	FALSE	FALSE	FALSE	#N/A	#N/A	#N/A	#N/A	#N/A	#N/A	#N/A	#N/A	#N/A	#N/A	#N/A	#N/A	#N/A	#N/A	#N/A	#N/A
Ccel_1271	precorrin-2 C20-methyltransferase	FALSE	FALSE	FALSE	FALSE	FALSE	FALSE	#N/A	#N/A	#N/A	#N/A	#N/A	#N/A	#N/A	#N/A	#N/A	#N/A	#N/A	#N/A	#N/A	#N/A	#N/A	#N/A
Ccel_1272	precorrin-4 C11-methyltransferase	FALSE	FALSE	FALSE	FALSE	FALSE	FALSE	#N/A	#N/A	#N/A	#N/A	#N/A	#N/A	#N/A	#N/A	#N/A	#N/A	#N/A	#N/A	#N/A	#N/A	#N/A	#N/A
Ccel_1273	cobalamin (vitamin B12) biosynthesis CbiG protein	FALSE	FALSE	FALSE	FALSE	FALSE	FALSE	#N/A	#N/A	#N/A	#N/A	#N/A	#N/A	#N/A	#N/A	#N/A	#N/A	#N/A	#N/A	#N/A	#N/A	#N/A	#N/A
Ccel_1274	Tetrapyrrole biosynthesis, glutamyl-tRNA reductase-like protein	FALSE	FALSE	FALSE	FALSE	TRUE	FALSE					NA	NA	NA	NA	NA	NA	NA	NA	NA	NA	NA	NA
Ccel_1275	precorrin-3B C17-methyltransferase	FALSE	FALSE	FALSE	FALSE	FALSE	FALSE	#N/A	#N/A	#N/A	#N/A	#N/A	#N/A	#N/A	#N/A	#N/A	#N/A	#N/A	#N/A	#N/A	#N/A	#N/A	#N/A
Ccel_1276	precorrin-6x reductase	FALSE	FALSE	FALSE	FALSE	FALSE	FALSE	#N/A	#N/A	#N/A	#N/A	#N/A	#N/A	#N/A	#N/A	#N/A	#N/A	#N/A	#N/A	#N/A	#N/A	#N/A	#N/A
Ccel_1277	porphobilinogen deaminase	FALSE	FALSE	FALSE	FALSE	FALSE	FALSE	#N/A	#N/A	#N/A	#N/A	#N/A	#N/A	#N/A	#N/A	#N/A	#N/A	#N/A	#N/A	#N/A	#N/A	#N/A	#N/A
Ccel_1278	uroporphyrin-III C-methyltransferase	FALSE	FALSE	FALSE	FALSE	FALSE	FALSE	#N/A	#N/A	#N/A	#N/A	#N/A	#N/A	#N/A	#N/A	#N/A	#N/A	#N/A	#N/A	#N/A	#N/A	#N/A	#N/A
Ccel_1279	delta-aminolevulinic acid dehydratase	FALSE	FALSE	FALSE	FALSE	TRUE	FALSE					NA	NA	NA	NA	NA	NA	NA	NA	NA	NA	NA	NA
Ccel_1280	glutamate-1-semialdehyde-2,1-aminomutase	FALSE	FALSE	FALSE	FALSE	FALSE	FALSE	#N/A	#N/A	#N/A	#N/A	#N/A	#N/A	#N/A	#N/A	#N/A	#N/A	#N/A	#N/A	#N/A	#N/A	#N/A	#N/A
Ccel_1281	cobalamin (vitamin B12) biosynthesis CbiX protein	FALSE	FALSE	FALSE	FALSE	FALSE	FALSE	#N/A	#N/A	#N/A	#N/A	#N/A	#N/A	#N/A	#N/A	#N/A	#N/A	#N/A	#N/A	#N/A	#N/A	#N/A	#N/A
Ccel_1282	precorrin-6Y C5,15-methyltransferase (decarboxylating), CbiT subunit	FALSE	FALSE	FALSE	FALSE	FALSE	FALSE	#N/A	#N/A	#N/A	#N/A	#N/A	#N/A	#N/A	#N/A	#N/A	#N/A	#N/A	#N/A	#N/A	#N/A	#N/A	#N/A
Ccel_1283	cobyrinic acid a,c-diamide synthase	FALSE	FALSE	FALSE	FALSE	FALSE	FALSE	#N/A	#N/A	#N/A	#N/A	#N/A	#N/A	#N/A	#N/A	#N/A	#N/A	#N/A	#N/A	#N/A	#N/A	#N/A	#N/A
Ccel_1284	cobyric acid synthase CobQ	FALSE	FALSE	FALSE	FALSE	TRUE	FALSE					NA	NA	NA	NA	NA	NA	NA	NA	NA	NA	NA	NA
Ccel_1285	Precorrin-8X methylmutase CbiC/CobH	FALSE	FALSE	FALSE	FALSE	FALSE	FALSE	#N/A	#N/A	#N/A	#N/A	#N/A	#N/A	#N/A	#N/A	#N/A	#N/A	#N/A	#N/A	#N/A	#N/A	#N/A	#N/A
Ccel_1286	cobalamin biosynthesis protein CobD	FALSE	FALSE	FALSE	FALSE	FALSE	FALSE	#N/A	#N/A	#N/A	#N/A	#N/A	#N/A	#N/A	#N/A	#N/A	#N/A	#N/A	#N/A	#N/A	#N/A	#N/A	#N/A
Ccel_1287	aminotransferase class I and II	FALSE	FALSE	FALSE	FALSE	FALSE	FALSE	#N/A	#N/A	#N/A	#N/A	#N/A	#N/A	#N/A	#N/A	#N/A	#N/A	#N/A	#N/A	#N/A	#N/A	#N/A	#N/A
Ccel_1288	5-methylthioribose kinase	FALSE	FALSE	FALSE	FALSE	TRUE	FALSE					NA	NA	NA	NA	NA	NA	NA	NA	NA	NA	NA	NA
Ccel_1289	translation initiation factor, aIF-2BI family	FALSE	FALSE	FALSE	FALSE	TRUE	FALSE					NA	NA	NA	NA	NA	NA	NA	NA	NA	NA	NA	NA
Ccel_1290	class II aldolase/adducin family protein	FALSE	FALSE	FALSE	FALSE	TRUE	TRUE	+	+			6.37696e-11	NA	1.85414	NA	3.70827	NA	6.37696e-11	NA	1.85414	NA	3.70827	NA
Ccel_1291	hypothetical protein	FALSE	FALSE	FALSE	FALSE	FALSE	FALSE	#N/A	#N/A	#N/A	#N/A	#N/A	#N/A	#N/A	#N/A	#N/A	#N/A	#N/A	#N/A	#N/A	#N/A	#N/A	#N/A
Ccel_1292	pseudo	FALSE	FALSE	FALSE	FALSE	FALSE	FALSE	#N/A	#N/A	#N/A	#N/A	#N/A	#N/A	#N/A	#N/A	#N/A	#N/A	#N/A	#N/A	#N/A	#N/A	#N/A	#N/A
Ccel_1293	transposase IS116/IS110/IS902 family protein	FALSE	FALSE	FALSE	FALSE	FALSE	FALSE	#N/A	#N/A	#N/A	#N/A	#N/A	#N/A	#N/A	#N/A	#N/A	#N/A	#N/A	#N/A	#N/A	#N/A	#N/A	#N/A
Ccel_1294	hypothetical protein	FALSE	FALSE	FALSE	FALSE	FALSE	FALSE	#N/A	#N/A	#N/A	#N/A	#N/A	#N/A	#N/A	#N/A	#N/A	#N/A	#N/A	#N/A	#N/A	#N/A	#N/A	#N/A
Ccel_1295	hypothetical protein	FALSE	FALSE	FALSE	FALSE	FALSE	FALSE	#N/A	#N/A	#N/A	#N/A	#N/A	#N/A	#N/A	#N/A	#N/A	#N/A	#N/A	#N/A	#N/A	#N/A	#N/A	#N/A
Ccel_1296	peptidase M15B and M15C DD-carboxypeptidase VanY/endolysin	FALSE	FALSE	FALSE	FALSE	FALSE	FALSE	#N/A	#N/A	#N/A	#N/A	#N/A	#N/A	#N/A	#N/A	#N/A	#N/A	#N/A	#N/A	#N/A	#N/A	#N/A	#N/A
Ccel_1297	hypothetical protein	FALSE	FALSE	FALSE	FALSE	FALSE	FALSE	#N/A	#N/A	#N/A	#N/A	#N/A	#N/A	#N/A	#N/A	#N/A	#N/A	#N/A	#N/A	#N/A	#N/A	#N/A	#N/A
Ccel_1298	glycoside hydrolase family 8	FALSE	TRUE	FALSE	FALSE	FALSE	FALSE	#N/A	#N/A	#N/A	#N/A	#N/A	#N/A	#N/A	#N/A	#N/A	#N/A	#N/A	#N/A	#N/A	#N/A	#N/A	#N/A
Ccel_1299	pseudo	FALSE	FALSE	FALSE	FALSE	FALSE	FALSE	#N/A	#N/A	#N/A	#N/A	#N/A	#N/A	#N/A	#N/A	#N/A	#N/A	#N/A	#N/A	#N/A	#N/A	#N/A	#N/A
Ccel_1300	transposase IS3/IS911 family protein	FALSE	FALSE	FALSE	FALSE	FALSE	FALSE	#N/A	#N/A	#N/A	#N/A	#N/A	#N/A	#N/A	#N/A	#N/A	#N/A	#N/A	#N/A	#N/A	#N/A	#N/A	#N/A
Ccel_1301	transcriptional repressor, CopY family	FALSE	FALSE	FALSE	FALSE	FALSE	FALSE	#N/A	#N/A	#N/A	#N/A	#N/A	#N/A	#N/A	#N/A	#N/A	#N/A	#N/A	#N/A	#N/A	#N/A	#N/A	#N/A
Ccel_1302	putative transcriptional regulator, TetR family	FALSE	FALSE	FALSE	FALSE	FALSE	FALSE	#N/A	#N/A	#N/A	#N/A	#N/A	#N/A	#N/A	#N/A	#N/A	#N/A	#N/A	#N/A	#N/A	#N/A	#N/A	#N/A
Ccel_1303	Spore coat protein CotH	FALSE	FALSE	FALSE	FALSE	FALSE	FALSE	#N/A	#N/A	#N/A	#N/A	#N/A	#N/A	#N/A	#N/A	#N/A	#N/A	#N/A	#N/A	#N/A	#N/A	#N/A	#N/A
Ccel_1304	hypothetical protein	FALSE	FALSE	FALSE	FALSE	FALSE	FALSE	#N/A	#N/A	#N/A	#N/A	#N/A	#N/A	#N/A	#N/A	#N/A	#N/A	#N/A	#N/A	#N/A	#N/A	#N/A	#N/A
Ccel_1305	hypothetical protein	FALSE	FALSE	FALSE	FALSE	FALSE	FALSE	#N/A	#N/A	#N/A	#N/A	#N/A	#N/A	#N/A	#N/A	#N/A	#N/A	#N/A	#N/A	#N/A	#N/A	#N/A	#N/A
Ccel_1306	phosphoesterase PA-phosphatase related	FALSE	FALSE	FALSE	FALSE	FALSE	FALSE	#N/A	#N/A	#N/A	#N/A	#N/A	#N/A	#N/A	#N/A	#N/A	#N/A	#N/A	#N/A	#N/A	#N/A	#N/A	#N/A
Ccel_1307	glycosyl transferase family 2	FALSE	TRUE	FALSE	FALSE	TRUE	FALSE					NA	NA	NA	NA	NA	NA	NA	NA	NA	NA	NA	NA
Ccel_1308	hypothetical protein	FALSE	FALSE	FALSE	FALSE	FALSE	FALSE	#N/A	#N/A	#N/A	#N/A	#N/A	#N/A	#N/A	#N/A	#N/A	#N/A	#N/A	#N/A	#N/A	#N/A	#N/A	#N/A
Ccel_1309	thymidylate synthase	FALSE	FALSE	FALSE	FALSE	TRUE	TRUE	+	+			3.69563e-13	NA	1.74899	NA	3.49799	NA	3.69563e-13	NA	1.74899	NA	3.49799	NA
Ccel_1310	dihydrofolate reductase region	FALSE	FALSE	FALSE	FALSE	FALSE	FALSE	#N/A	#N/A	#N/A	#N/A	#N/A	#N/A	#N/A	#N/A	#N/A	#N/A	#N/A	#N/A	#N/A	#N/A	#N/A	#N/A
Ccel_1311	translation initiation factor IF-3	FALSE	FALSE	FALSE	FALSE	TRUE	FALSE					NA	NA	NA	NA	NA	NA	NA	NA	NA	NA	NA	NA
Ccel_1312	ribosomal protein L35	FALSE	FALSE	FALSE	FALSE	FALSE	FALSE	#N/A	#N/A	#N/A	#N/A	#N/A	#N/A	#N/A	#N/A	#N/A	#N/A	#N/A	#N/A	#N/A	#N/A	#N/A	#N/A
Ccel_1313	ribosomal protein L20	FALSE	FALSE	FALSE	FALSE	TRUE	FALSE					0.790985	NA	0.00819763	NA	0.0163953	NA	0.0100953	NA	0.101145	NA	0.20229	NA
Ccel_1314	UMUC domain protein DNA-repair protein	FALSE	FALSE	FALSE	FALSE	TRUE	FALSE					NA	NA	NA	NA	NA	NA	NA	NA	NA	NA	NA	NA
Ccel_1315	type IV pilus assembly PilZ	FALSE	FALSE	FALSE	FALSE	FALSE	FALSE	#N/A	#N/A	#N/A	#N/A	#N/A	#N/A	#N/A	#N/A	#N/A	#N/A	#N/A	#N/A	#N/A	#N/A	#N/A	#N/A
Ccel_1316	phospholipid/glycerol acyltransferase	FALSE	FALSE	FALSE	FALSE	FALSE	FALSE	#N/A	#N/A	#N/A	#N/A	#N/A	#N/A	#N/A	#N/A	#N/A	#N/A	#N/A	#N/A	#N/A	#N/A	#N/A	#N/A
Ccel_1317	Radical SAM domain protein	FALSE	FALSE	FALSE	FALSE	FALSE	FALSE	#N/A	#N/A	#N/A	#N/A	#N/A	#N/A	#N/A	#N/A	#N/A	#N/A	#N/A	#N/A	#N/A	#N/A	#N/A	#N/A
Ccel_1318	hypothetical protein	FALSE	FALSE	FALSE	FALSE	FALSE	FALSE	#N/A	#N/A	#N/A	#N/A	#N/A	#N/A	#N/A	#N/A	#N/A	#N/A	#N/A	#N/A	#N/A	#N/A	#N/A	#N/A
Ccel_1319	ribonuclease, Rne/Rng family	FALSE	FALSE	FALSE	FALSE	FALSE	FALSE	#N/A	#N/A	#N/A	#N/A	#N/A	#N/A	#N/A	#N/A	#N/A	#N/A	#N/A	#N/A	#N/A	#N/A	#N/A	#N/A
Ccel_1320	ribosomal protein L21	FALSE	FALSE	FALSE	FALSE	FALSE	FALSE	#N/A	#N/A	#N/A	#N/A	#N/A	#N/A	#N/A	#N/A	#N/A	#N/A	#N/A	#N/A	#N/A	#N/A	#N/A	#N/A
Ccel_1321	protein of unknown function DUF464	FALSE	FALSE	FALSE	FALSE	FALSE	FALSE	#N/A	#N/A	#N/A	#N/A	#N/A	#N/A	#N/A	#N/A	#N/A	#N/A	#N/A	#N/A	#N/A	#N/A	#N/A	#N/A
Ccel_1322	ribosomal protein L27	FALSE	FALSE	FALSE	FALSE	FALSE	FALSE	#N/A	#N/A	#N/A	#N/A	#N/A	#N/A	#N/A	#N/A	#N/A	#N/A	#N/A	#N/A	#N/A	#N/A	#N/A	#N/A
Ccel_1323	GTP-binding protein Obg/CgtA	FALSE	FALSE	FALSE	FALSE	FALSE	FALSE	#N/A	#N/A	#N/A	#N/A	#N/A	#N/A	#N/A	#N/A	#N/A	#N/A	#N/A	#N/A	#N/A	#N/A	#N/A	#N/A
Ccel_1324	protein of unknown function UPF0044	FALSE	FALSE	FALSE	FALSE	FALSE	FALSE	#N/A	#N/A	#N/A	#N/A	#N/A	#N/A	#N/A	#N/A	#N/A	#N/A	#N/A	#N/A	#N/A	#N/A	#N/A	#N/A
Ccel_1325	hypothetical protein	FALSE	FALSE	FALSE	FALSE	FALSE	FALSE	#N/A	#N/A	#N/A	#N/A	#N/A	#N/A	#N/A	#N/A	#N/A	#N/A	#N/A	#N/A	#N/A	#N/A	#N/A	#N/A
Ccel_1326	hypothetical protein	FALSE	FALSE	FALSE	FALSE	FALSE	FALSE	#N/A	#N/A	#N/A	#N/A	#N/A	#N/A	#N/A	#N/A	#N/A	#N/A	#N/A	#N/A	#N/A	#N/A	#N/A	#N/A
Ccel_1327	4Fe-4S ferredoxin iron-sulfur binding domain protein	FALSE	FALSE	FALSE	FALSE	FALSE	FALSE	#N/A	#N/A	#N/A	#N/A	#N/A	#N/A	#N/A	#N/A	#N/A	#N/A	#N/A	#N/A	#N/A	#N/A	#N/A	#N/A
Ccel_1328	GTP cyclohydrolase I	FALSE	FALSE	FALSE	FALSE	FALSE	FALSE	#N/A	#N/A	#N/A	#N/A	#N/A	#N/A	#N/A	#N/A	#N/A	#N/A	#N/A	#N/A	#N/A	#N/A	#N/A	#N/A
Ccel_1329	metal dependent phosphohydrolase	FALSE	FALSE	FALSE	FALSE	FALSE	FALSE	#N/A	#N/A	#N/A	#N/A	#N/A	#N/A	#N/A	#N/A	#N/A	#N/A	#N/A	#N/A	#N/A	#N/A	#N/A	#N/A
Ccel_1330	dihydropteroate synthase	FALSE	FALSE	FALSE	FALSE	FALSE	FALSE	#N/A	#N/A	#N/A	#N/A	#N/A	#N/A	#N/A	#N/A	#N/A	#N/A	#N/A	#N/A	#N/A	#N/A	#N/A	#N/A
Ccel_1331	dihydroneopterin aldolase	FALSE	FALSE	FALSE	FALSE	FALSE	FALSE	#N/A	#N/A	#N/A	#N/A	#N/A	#N/A	#N/A	#N/A	#N/A	#N/A	#N/A	#N/A	#N/A	#N/A	#N/A	#N/A
Ccel_1332	2-amino-4-hydroxy-6-hydroxymethyldihydropteridine pyrophosphokinase	FALSE	FALSE	FALSE	FALSE	FALSE	FALSE	#N/A	#N/A	#N/A	#N/A	#N/A	#N/A	#N/A	#N/A	#N/A	#N/A	#N/A	#N/A	#N/A	#N/A	#N/A	#N/A
Ccel_1333	ATP:corrinoid adenosyltransferase BtuR/CobO/CobP	FALSE	FALSE	FALSE	FALSE	FALSE	FALSE	#N/A	#N/A	#N/A	#N/A	#N/A	#N/A	#N/A	#N/A	#N/A	#N/A	#N/A	#N/A	#N/A	#N/A	#N/A	#N/A
Ccel_1334	glycogen/starch synthase, ADP-glucose type	FALSE	TRUE	FALSE	FALSE	FALSE	FALSE	#N/A	#N/A	#N/A	#N/A	#N/A	#N/A	#N/A	#N/A	#N/A	#N/A	#N/A	#N/A	#N/A	#N/A	#N/A	#N/A
Ccel_1335	hypothetical protein	FALSE	FALSE	FALSE	FALSE	FALSE	FALSE	#N/A	#N/A	#N/A	#N/A	#N/A	#N/A	#N/A	#N/A	#N/A	#N/A	#N/A	#N/A	#N/A	#N/A	#N/A	#N/A
Ccel_1336	hypothetical protein	FALSE	FALSE	FALSE	FALSE	FALSE	FALSE	#N/A	#N/A	#N/A	#N/A	#N/A	#N/A	#N/A	#N/A	#N/A	#N/A	#N/A	#N/A	#N/A	#N/A	#N/A	#N/A
Ccel_1337	hypothetical protein	FALSE	FALSE	FALSE	FALSE	FALSE	FALSE	#N/A	#N/A	#N/A	#N/A	#N/A	#N/A	#N/A	#N/A	#N/A	#N/A	#N/A	#N/A	#N/A	#N/A	#N/A	#N/A
Ccel_1338	protein serine/threonine phosphatase	FALSE	FALSE	FALSE	FALSE	FALSE	FALSE	#N/A	#N/A	#N/A	#N/A	#N/A	#N/A	#N/A	#N/A	#N/A	#N/A	#N/A	#N/A	#N/A	#N/A	#N/A	#N/A
Ccel_1339	Propeptide PepSY amd peptidase M4	FALSE	FALSE	FALSE	FALSE	TRUE	FALSE					0.752541	0.0142504	-0.0531512	0.115536	-0.106302	0.231072	0.344357	0.384358	0.160636	-0.0340124	0.321271	-0.0680248
Ccel_1340	Stress responsive alpha-beta barrel domain protein	FALSE	FALSE	FALSE	FALSE	TRUE	FALSE			-		NA	7.94751e-15	NA	-3.89144	NA	-7.78288	NA	0.0346623	NA	-0.0585499	NA	-0.1171
Ccel_1341	polysaccharide deacetylase	FALSE	FALSE	FALSE	FALSE	TRUE	FALSE					NA	0.147236	NA	-0.119034	NA	-0.238067	NA	0.49546	NA	-0.0573193	NA	-0.114639
Ccel_1342	hypothetical protein	FALSE	FALSE	FALSE	FALSE	FALSE	FALSE	#N/A	#N/A	#N/A	#N/A	#N/A	#N/A	#N/A	#N/A	#N/A	#N/A	#N/A	#N/A	#N/A	#N/A	#N/A	#N/A
Ccel_1343	hypothetical protein	FALSE	FALSE	FALSE	FALSE	FALSE	FALSE	#N/A	#N/A	#N/A	#N/A	#N/A	#N/A	#N/A	#N/A	#N/A	#N/A	#N/A	#N/A	#N/A	#N/A	#N/A	#N/A
Ccel_1344	argininosuccinate lyase	FALSE	FALSE	FALSE	FALSE	TRUE	FALSE			-		NA	0.00372475	NA	-0.269901	NA	-0.539803	NA	0.807443	NA	-0.017204	NA	-0.034408
Ccel_1345	argininosuccinate synthase	FALSE	FALSE	FALSE	FALSE	TRUE	FALSE					0.0579898	0.547615	0.0533374	-0.0352934	0.106675	-0.0705868	0.0168753	0.167187	0.073793	-0.0843761	0.147586	-0.168752
Ccel_1346	crossover junction endodeoxyribonuclease RuvC	FALSE	FALSE	FALSE	FALSE	FALSE	FALSE	#N/A	#N/A	#N/A	#N/A	#N/A	#N/A	#N/A	#N/A	#N/A	#N/A	#N/A	#N/A	#N/A	#N/A	#N/A	#N/A
Ccel_1347	Holliday junction DNA helicase RuvA	FALSE	FALSE	FALSE	FALSE	FALSE	FALSE	#N/A	#N/A	#N/A	#N/A	#N/A	#N/A	#N/A	#N/A	#N/A	#N/A	#N/A	#N/A	#N/A	#N/A	#N/A	#N/A
Ccel_1348	Holliday junction DNA helicase RuvB	FALSE	FALSE	FALSE	FALSE	TRUE	FALSE					NA	NA	NA	NA	NA	NA	NA	NA	NA	NA	NA	NA
Ccel_1349	protein of unknown function DUF208	FALSE	FALSE	FALSE	FALSE	FALSE	FALSE	#N/A	#N/A	#N/A	#N/A	#N/A	#N/A	#N/A	#N/A	#N/A	#N/A	#N/A	#N/A	#N/A	#N/A	#N/A	#N/A
Ccel_1350	cell wall hydrolase/autolysin	FALSE	FALSE	FALSE	FALSE	TRUE	FALSE					NA	NA	NA	NA	NA	NA	NA	NA	NA	NA	NA	NA
Ccel_1351	hypothetical protein	FALSE	FALSE	FALSE	FALSE	TRUE	FALSE					NA	NA	NA	NA	NA	NA	NA	NA	NA	NA	NA	NA
Ccel_1352	ribonuclease PH	FALSE	FALSE	FALSE	FALSE	TRUE	FALSE					NA	NA	NA	NA	NA	NA	NA	NA	NA	NA	NA	NA
Ccel_1353	non-canonical purine NTP pyrophosphatase, rdgB/HAM1 family	FALSE	FALSE	FALSE	FALSE	FALSE	FALSE	#N/A	#N/A	#N/A	#N/A	#N/A	#N/A	#N/A	#N/A	#N/A	#N/A	#N/A	#N/A	#N/A	#N/A	#N/A	#N/A
Ccel_1354	phosphodiesterase, MJ0936 family	FALSE	FALSE	FALSE	FALSE	FALSE	FALSE	#N/A	#N/A	#N/A	#N/A	#N/A	#N/A	#N/A	#N/A	#N/A	#N/A	#N/A	#N/A	#N/A	#N/A	#N/A	#N/A
Ccel_1355	hypothetical protein	FALSE	FALSE	FALSE	FALSE	FALSE	FALSE	#N/A	#N/A	#N/A	#N/A	#N/A	#N/A	#N/A	#N/A	#N/A	#N/A	#N/A	#N/A	#N/A	#N/A	#N/A	#N/A
Ccel_1356	hypothetical protein	FALSE	FALSE	FALSE	FALSE	FALSE	FALSE	#N/A	#N/A	#N/A	#N/A	#N/A	#N/A	#N/A	#N/A	#N/A	#N/A	#N/A	#N/A	#N/A	#N/A	#N/A	#N/A
Ccel_1357	cell wall hydrolase, SleB	FALSE	FALSE	FALSE	FALSE	FALSE	FALSE	#N/A	#N/A	#N/A	#N/A	#N/A	#N/A	#N/A	#N/A	#N/A	#N/A	#N/A	#N/A	#N/A	#N/A	#N/A	#N/A
Ccel_1358	purine or other phosphorylase family 1	FALSE	FALSE	FALSE	FALSE	TRUE	TRUE		+			0.0690903	NA	-0.0366778	NA	-0.0733556	NA	0	NA	0.0871176	NA	0.174235	NA
Ccel_1359	4Fe-4S ferredoxin iron-sulfur binding domain protein	FALSE	FALSE	FALSE	FALSE	FALSE	FALSE	#N/A	#N/A	#N/A	#N/A	#N/A	#N/A	#N/A	#N/A	#N/A	#N/A	#N/A	#N/A	#N/A	#N/A	#N/A	#N/A
Ccel_1360	transcriptional regulator, Crp/Fnr family	FALSE	FALSE	FALSE	FALSE	FALSE	FALSE	#N/A	#N/A	#N/A	#N/A	#N/A	#N/A	#N/A	#N/A	#N/A	#N/A	#N/A	#N/A	#N/A	#N/A	#N/A	#N/A
Ccel_1361	band 7 protein	FALSE	FALSE	FALSE	TRUE	TRUE	TRUE	+	+			0.00118218	NA	0.0989009	NA	0.197802	NA	0.00270385	NA	0.084334	NA	0.168668	NA
Ccel_1362	hypothetical protein	FALSE	FALSE	FALSE	FALSE	FALSE	FALSE	#N/A	#N/A	#N/A	#N/A	#N/A	#N/A	#N/A	#N/A	#N/A	#N/A	#N/A	#N/A	#N/A	#N/A	#N/A	#N/A
Ccel_1363	nicotinate (nicotinamide) nucleotide adenylyltransferase	FALSE	FALSE	FALSE	FALSE	FALSE	FALSE	#N/A	#N/A	#N/A	#N/A	#N/A	#N/A	#N/A	#N/A	#N/A	#N/A	#N/A	#N/A	#N/A	#N/A	#N/A	#N/A
Ccel_1364	metal dependent phosphohydrolase	FALSE	FALSE	FALSE	FALSE	FALSE	FALSE	#N/A	#N/A	#N/A	#N/A	#N/A	#N/A	#N/A	#N/A	#N/A	#N/A	#N/A	#N/A	#N/A	#N/A	#N/A	#N/A
Ccel_1365	hypothetical protein	FALSE	FALSE	FALSE	FALSE	FALSE	FALSE	#N/A	#N/A	#N/A	#N/A	#N/A	#N/A	#N/A	#N/A	#N/A	#N/A	#N/A	#N/A	#N/A	#N/A	#N/A	#N/A
Ccel_1366	iojap-like protein	FALSE	FALSE	FALSE	FALSE	FALSE	FALSE	#N/A	#N/A	#N/A	#N/A	#N/A	#N/A	#N/A	#N/A	#N/A	#N/A	#N/A	#N/A	#N/A	#N/A	#N/A	#N/A
Ccel_1367	ABC transporter related	FALSE	FALSE	FALSE	FALSE	TRUE	FALSE					NA	NA	NA	NA	NA	NA	NA	NA	NA	NA	NA	NA
Ccel_1368	hypothetical protein	FALSE	FALSE	FALSE	FALSE	TRUE	FALSE					NA	NA	NA	NA	NA	NA	NA	NA	NA	NA	NA	NA
Ccel_1369	AMP-dependent synthetase and ligase	FALSE	FALSE	FALSE	FALSE	FALSE	FALSE	#N/A	#N/A	#N/A	#N/A	#N/A	#N/A	#N/A	#N/A	#N/A	#N/A	#N/A	#N/A	#N/A	#N/A	#N/A	#N/A
Ccel_1370	peptidase S11 D-alanyl-D-alanine carboxypeptidase 1	FALSE	FALSE	FALSE	FALSE	TRUE	FALSE					NA	0.40289	NA	0.0247	NA	0.0494	NA	0.526218	NA	0.0185225	NA	0.0370451
Ccel_1371	competence protein ComEA helix-hairpin-helix repeat protein	FALSE	FALSE	FALSE	FALSE	FALSE	FALSE	#N/A	#N/A	#N/A	#N/A	#N/A	#N/A	#N/A	#N/A	#N/A	#N/A	#N/A	#N/A	#N/A	#N/A	#N/A	#N/A
Ccel_1372	threonyl-tRNA synthetase	FALSE	FALSE	FALSE	FALSE	FALSE	FALSE	#N/A	#N/A	#N/A	#N/A	#N/A	#N/A	#N/A	#N/A	#N/A	#N/A	#N/A	#N/A	#N/A	#N/A	#N/A	#N/A
Ccel_1373	threonyl-tRNA synthetase	FALSE	FALSE	FALSE	FALSE	TRUE	FALSE					0.206037	0.517781	0.0738505	0.0797448	0.147701	0.15949	0.692273	0.364556	0.0228984	-0.103585	0.0457968	-0.207169
Ccel_1374	hypothetical protein	FALSE	FALSE	FALSE	FALSE	TRUE	FALSE					NA	NA	NA	NA	NA	NA	NA	NA	NA	NA	NA	NA
Ccel_1375	hypothetical protein	FALSE	FALSE	FALSE	FALSE	FALSE	FALSE	#N/A	#N/A	#N/A	#N/A	#N/A	#N/A	#N/A	#N/A	#N/A	#N/A	#N/A	#N/A	#N/A	#N/A	#N/A	#N/A
Ccel_1376	S-layer domain protein	FALSE	FALSE	FALSE	FALSE	TRUE	FALSE					0.039245	NA	0.171096	NA	0.342191	NA	0.061619	NA	0.158948	NA	0.317895	NA
Ccel_1377	transposase IS3/IS911 family protein	FALSE	FALSE	FALSE	FALSE	FALSE	FALSE	#N/A	#N/A	#N/A	#N/A	#N/A	#N/A	#N/A	#N/A	#N/A	#N/A	#N/A	#N/A	#N/A	#N/A	#N/A	#N/A
Ccel_1378	Integrase catalytic region	FALSE	FALSE	FALSE	FALSE	FALSE	FALSE	#N/A	#N/A	#N/A	#N/A	#N/A	#N/A	#N/A	#N/A	#N/A	#N/A	#N/A	#N/A	#N/A	#N/A	#N/A	#N/A
Ccel_1379	hypothetical protein	FALSE	FALSE	FALSE	FALSE	FALSE	FALSE	#N/A	#N/A	#N/A	#N/A	#N/A	#N/A	#N/A	#N/A	#N/A	#N/A	#N/A	#N/A	#N/A	#N/A	#N/A	#N/A
Ccel_1380	hypothetical protein	FALSE	FALSE	FALSE	FALSE	FALSE	FALSE	#N/A	#N/A	#N/A	#N/A	#N/A	#N/A	#N/A	#N/A	#N/A	#N/A	#N/A	#N/A	#N/A	#N/A	#N/A	#N/A
Ccel_1381	hypothetical protein	FALSE	FALSE	FALSE	FALSE	FALSE	FALSE	#N/A	#N/A	#N/A	#N/A	#N/A	#N/A	#N/A	#N/A	#N/A	#N/A	#N/A	#N/A	#N/A	#N/A	#N/A	#N/A
Ccel_1382	band 7 protein	FALSE	FALSE	FALSE	TRUE	TRUE	TRUE	+	+			0.00625951	NA	0.06521	NA	0.13042	NA	0.00772496	NA	0.0624956	NA	0.124991	NA
Ccel_1383	methyl-accepting chemotaxis sensory transducer	FALSE	FALSE	FALSE	FALSE	FALSE	FALSE	#N/A	#N/A	#N/A	#N/A	#N/A	#N/A	#N/A	#N/A	#N/A	#N/A	#N/A	#N/A	#N/A	#N/A	#N/A	#N/A
Ccel_1384	ABC transporter related	FALSE	FALSE	FALSE	FALSE	FALSE	FALSE	#N/A	#N/A	#N/A	#N/A	#N/A	#N/A	#N/A	#N/A	#N/A	#N/A	#N/A	#N/A	#N/A	#N/A	#N/A	#N/A
Ccel_1385	ABC transporter related	FALSE	FALSE	FALSE	FALSE	FALSE	FALSE	#N/A	#N/A	#N/A	#N/A	#N/A	#N/A	#N/A	#N/A	#N/A	#N/A	#N/A	#N/A	#N/A	#N/A	#N/A	#N/A
Ccel_1386	ABC transporter related	FALSE	FALSE	FALSE	FALSE	FALSE	FALSE	#N/A	#N/A	#N/A	#N/A	#N/A	#N/A	#N/A	#N/A	#N/A	#N/A	#N/A	#N/A	#N/A	#N/A	#N/A	#N/A
Ccel_1387	hypothetical protein	FALSE	FALSE	FALSE	FALSE	FALSE	FALSE	#N/A	#N/A	#N/A	#N/A	#N/A	#N/A	#N/A	#N/A	#N/A	#N/A	#N/A	#N/A	#N/A	#N/A	#N/A	#N/A
Ccel_1388	hypothetical protein	FALSE	FALSE	FALSE	FALSE	FALSE	FALSE	#N/A	#N/A	#N/A	#N/A	#N/A	#N/A	#N/A	#N/A	#N/A	#N/A	#N/A	#N/A	#N/A	#N/A	#N/A	#N/A
Ccel_1389	indolepyruvate ferredoxin oxidoreductase, alpha subunit	FALSE	FALSE	FALSE	FALSE	TRUE	FALSE					NA	NA	NA	NA	NA	NA	NA	NA	NA	NA	NA	NA
Ccel_1390	pyruvate ferredoxin/flavodoxin oxidoreductase	FALSE	FALSE	FALSE	FALSE	FALSE	FALSE	#N/A	#N/A	#N/A	#N/A	#N/A	#N/A	#N/A	#N/A	#N/A	#N/A	#N/A	#N/A	#N/A	#N/A	#N/A	#N/A
Ccel_1391	methylglyoxal synthase	FALSE	FALSE	FALSE	FALSE	FALSE	FALSE	#N/A	#N/A	#N/A	#N/A	#N/A	#N/A	#N/A	#N/A	#N/A	#N/A	#N/A	#N/A	#N/A	#N/A	#N/A	#N/A
Ccel_1392	coenzyme F390 synthetase	FALSE	FALSE	FALSE	FALSE	TRUE	TRUE		+			0.214026	NA	-0.0326843	NA	-0.0653686	NA	0.00885404	NA	0.0858132	NA	0.171626	NA
Ccel_1393	hypothetical protein	FALSE	FALSE	FALSE	FALSE	FALSE	FALSE	#N/A	#N/A	#N/A	#N/A	#N/A	#N/A	#N/A	#N/A	#N/A	#N/A	#N/A	#N/A	#N/A	#N/A	#N/A	#N/A
Ccel_1394	FMN-binding domain protein	FALSE	FALSE	FALSE	FALSE	FALSE	FALSE	#N/A	#N/A	#N/A	#N/A	#N/A	#N/A	#N/A	#N/A	#N/A	#N/A	#N/A	#N/A	#N/A	#N/A	#N/A	#N/A
Ccel_1395	hypothetical protein	FALSE	FALSE	FALSE	FALSE	FALSE	FALSE	#N/A	#N/A	#N/A	#N/A	#N/A	#N/A	#N/A	#N/A	#N/A	#N/A	#N/A	#N/A	#N/A	#N/A	#N/A	#N/A
Ccel_1396	hypothetical protein	FALSE	FALSE	FALSE	FALSE	TRUE	FALSE					0.791533	NA	-0.0302701	NA	-0.0605402	NA	0.309942	NA	0.11614	NA	0.23228	NA
Ccel_1397	hypothetical protein	FALSE	FALSE	FALSE	FALSE	FALSE	FALSE	#N/A	#N/A	#N/A	#N/A	#N/A	#N/A	#N/A	#N/A	#N/A	#N/A	#N/A	#N/A	#N/A	#N/A	#N/A	#N/A
Ccel_1398	DNA gyrase subunit B domain protein	FALSE	FALSE	FALSE	FALSE	TRUE	FALSE					NA	NA	NA	NA	NA	NA	NA	NA	NA	NA	NA	NA
Ccel_1399	DNA gyrase/topoisomerase IV subunit A	FALSE	FALSE	FALSE	FALSE	TRUE	FALSE			-	+	NA	7.94086e-14	NA	-2.02242	NA	-4.04485	NA	7.94086e-14	NA	2.02242	NA	4.04485
Ccel_1400	Integrase catalytic region	FALSE	FALSE	FALSE	FALSE	FALSE	FALSE	#N/A	#N/A	#N/A	#N/A	#N/A	#N/A	#N/A	#N/A	#N/A	#N/A	#N/A	#N/A	#N/A	#N/A	#N/A	#N/A
Ccel_1401	integral membrane protein	FALSE	FALSE	FALSE	FALSE	TRUE	FALSE					NA	NA	NA	NA	NA	NA	NA	NA	NA	NA	NA	NA
Ccel_1402	peptidyl-prolyl cis-trans isomerase cyclophilin type	FALSE	FALSE	FALSE	FALSE	FALSE	FALSE	#N/A	#N/A	#N/A	#N/A	#N/A	#N/A	#N/A	#N/A	#N/A	#N/A	#N/A	#N/A	#N/A	#N/A	#N/A	#N/A
Ccel_1403	FAD dependent oxidoreductase	FALSE	FALSE	FALSE	FALSE	TRUE	FALSE					0.274985	NA	0.0261991	NA	0.0523982	NA	0.0136167	NA	0.071574	NA	0.143148	NA
Ccel_1404	protein of unknown function DUF988	FALSE	FALSE	FALSE	FALSE	FALSE	FALSE	#N/A	#N/A	#N/A	#N/A	#N/A	#N/A	#N/A	#N/A	#N/A	#N/A	#N/A	#N/A	#N/A	#N/A	#N/A	#N/A
Ccel_1405	xanthine phosphoribosyltransferase	FALSE	FALSE	FALSE	FALSE	FALSE	FALSE	#N/A	#N/A	#N/A	#N/A	#N/A	#N/A	#N/A	#N/A	#N/A	#N/A	#N/A	#N/A	#N/A	#N/A	#N/A	#N/A
Ccel_1406	basic membrane lipoprotein	FALSE	FALSE	FALSE	TRUE	TRUE	TRUE	+	+			0.00372475	0.59331	0.115309	-0.0295766	0.230619	-0.0591532	0.00269634	0.959346	0.110825	-0.00244547	0.221651	-0.00489094
Ccel_1407	ABC transporter related	FALSE	FALSE	FALSE	FALSE	TRUE	FALSE					0.320053	NA	0.0557855	NA	0.111571	NA	0.78419	NA	0.0151052	NA	0.0302104	NA
Ccel_1408	inner-membrane translocator	FALSE	FALSE	FALSE	FALSE	FALSE	FALSE	#N/A	#N/A	#N/A	#N/A	#N/A	#N/A	#N/A	#N/A	#N/A	#N/A	#N/A	#N/A	#N/A	#N/A	#N/A	#N/A
Ccel_1409	inner-membrane translocator	FALSE	FALSE	FALSE	FALSE	FALSE	FALSE	#N/A	#N/A	#N/A	#N/A	#N/A	#N/A	#N/A	#N/A	#N/A	#N/A	#N/A	#N/A	#N/A	#N/A	#N/A	#N/A
Ccel_1410	hypothetical protein	FALSE	FALSE	FALSE	FALSE	FALSE	FALSE	#N/A	#N/A	#N/A	#N/A	#N/A	#N/A	#N/A	#N/A	#N/A	#N/A	#N/A	#N/A	#N/A	#N/A	#N/A	#N/A
Ccel_1411	tryptophanyl-tRNA synthetase	FALSE	FALSE	FALSE	FALSE	TRUE	FALSE					NA	NA	NA	NA	NA	NA	NA	NA	NA	NA	NA	NA
Ccel_1412	protein of unknown function DUF204	FALSE	FALSE	FALSE	FALSE	FALSE	FALSE	#N/A	#N/A	#N/A	#N/A	#N/A	#N/A	#N/A	#N/A	#N/A	#N/A	#N/A	#N/A	#N/A	#N/A	#N/A	#N/A
Ccel_1413	excinuclease ABC, B subunit	FALSE	FALSE	FALSE	FALSE	TRUE	FALSE					NA	NA	NA	NA	NA	NA	NA	NA	NA	NA	NA	NA
Ccel_1414	LrgA family protein	FALSE	FALSE	FALSE	FALSE	FALSE	FALSE	#N/A	#N/A	#N/A	#N/A	#N/A	#N/A	#N/A	#N/A	#N/A	#N/A	#N/A	#N/A	#N/A	#N/A	#N/A	#N/A
Ccel_1415	LrgB family protein	FALSE	FALSE	FALSE	FALSE	FALSE	FALSE	#N/A	#N/A	#N/A	#N/A	#N/A	#N/A	#N/A	#N/A	#N/A	#N/A	#N/A	#N/A	#N/A	#N/A	#N/A	#N/A
Ccel_1416	hypothetical protein	FALSE	FALSE	FALSE	FALSE	FALSE	FALSE	#N/A	#N/A	#N/A	#N/A	#N/A	#N/A	#N/A	#N/A	#N/A	#N/A	#N/A	#N/A	#N/A	#N/A	#N/A	#N/A
Ccel_1417	phosphoglucomutase/phosphomannomutase alpha/beta/alpha domain I	FALSE	FALSE	FALSE	FALSE	TRUE	TRUE		+			0.329584	0.152993	0.024645	-0.0998436	0.04929	-0.199687	0.00307108	0.790985	0.103169	-0.0174622	0.206339	-0.0349244
Ccel_1418	metallophosphoesterase	FALSE	FALSE	FALSE	FALSE	FALSE	FALSE	#N/A	#N/A	#N/A	#N/A	#N/A	#N/A	#N/A	#N/A	#N/A	#N/A	#N/A	#N/A	#N/A	#N/A	#N/A	#N/A
Ccel_1419	metal dependent phosphohydrolase	FALSE	FALSE	FALSE	FALSE	FALSE	FALSE	#N/A	#N/A	#N/A	#N/A	#N/A	#N/A	#N/A	#N/A	#N/A	#N/A	#N/A	#N/A	#N/A	#N/A	#N/A	#N/A
Ccel_1420	hypothetical protein	FALSE	FALSE	FALSE	FALSE	FALSE	FALSE	#N/A	#N/A	#N/A	#N/A	#N/A	#N/A	#N/A	#N/A	#N/A	#N/A	#N/A	#N/A	#N/A	#N/A	#N/A	#N/A
Ccel_1421	TM2 domain containing protein	FALSE	FALSE	FALSE	FALSE	FALSE	FALSE	#N/A	#N/A	#N/A	#N/A	#N/A	#N/A	#N/A	#N/A	#N/A	#N/A	#N/A	#N/A	#N/A	#N/A	#N/A	#N/A
Ccel_1422	antifreeze protein type I	FALSE	FALSE	FALSE	FALSE	TRUE	FALSE					0.821439	NA	0.0104036	NA	0.0208072	NA	0.448074	NA	0.0368943	NA	0.0737885	NA
Ccel_1423	cyclic nucleotide-binding protein	FALSE	FALSE	FALSE	FALSE	TRUE	FALSE					NA	NA	NA	NA	NA	NA	NA	NA	NA	NA	NA	NA
Ccel_1424	hybrid cluster protein	FALSE	FALSE	FALSE	FALSE	FALSE	FALSE	#N/A	#N/A	#N/A	#N/A	#N/A	#N/A	#N/A	#N/A	#N/A	#N/A	#N/A	#N/A	#N/A	#N/A	#N/A	#N/A
Ccel_1425	large conductance mechanosensitive channel protein	FALSE	FALSE	FALSE	FALSE	TRUE	FALSE					NA	NA	NA	NA	NA	NA	NA	NA	NA	NA	NA	NA
Ccel_1426	SCP-like extracellular	FALSE	FALSE	FALSE	FALSE	FALSE	FALSE	#N/A	#N/A	#N/A	#N/A	#N/A	#N/A	#N/A	#N/A	#N/A	#N/A	#N/A	#N/A	#N/A	#N/A	#N/A	#N/A
Ccel_1427	zinc/iron permease	FALSE	FALSE	FALSE	FALSE	FALSE	FALSE	#N/A	#N/A	#N/A	#N/A	#N/A	#N/A	#N/A	#N/A	#N/A	#N/A	#N/A	#N/A	#N/A	#N/A	#N/A	#N/A
Ccel_1428	transcriptional regulator, AraC family	FALSE	FALSE	FALSE	FALSE	FALSE	FALSE	#N/A	#N/A	#N/A	#N/A	#N/A	#N/A	#N/A	#N/A	#N/A	#N/A	#N/A	#N/A	#N/A	#N/A	#N/A	#N/A
Ccel_1429	ABC transporter related	FALSE	FALSE	FALSE	FALSE	FALSE	FALSE	#N/A	#N/A	#N/A	#N/A	#N/A	#N/A	#N/A	#N/A	#N/A	#N/A	#N/A	#N/A	#N/A	#N/A	#N/A	#N/A
Ccel_1430	ABC transporter related	FALSE	FALSE	FALSE	FALSE	FALSE	FALSE	#N/A	#N/A	#N/A	#N/A	#N/A	#N/A	#N/A	#N/A	#N/A	#N/A	#N/A	#N/A	#N/A	#N/A	#N/A	#N/A
Ccel_1431	Aldose 1-epimerase	FALSE	FALSE	FALSE	TRUE	TRUE	TRUE			-		0.881559	0.00106383	-0.00565595	-0.204014	-0.0113119	-0.408028	0.014631	0.274391	0.124867	0.0449101	0.249734	0.0898201
Ccel_1432	hypothetical protein	FALSE	FALSE	FALSE	FALSE	FALSE	FALSE	#N/A	#N/A	#N/A	#N/A	#N/A	#N/A	#N/A	#N/A	#N/A	#N/A	#N/A	#N/A	#N/A	#N/A	#N/A	#N/A
Ccel_1433	DNA mismatch repair protein MutS domain protein	FALSE	FALSE	FALSE	FALSE	TRUE	FALSE					NA	NA	NA	NA	NA	NA	NA	NA	NA	NA	NA	NA
Ccel_1434	peptide chain release factor 3	FALSE	FALSE	FALSE	FALSE	TRUE	FALSE					NA	NA	NA	NA	NA	NA	NA	NA	NA	NA	NA	NA
Ccel_1435	AAA ATPase	FALSE	FALSE	FALSE	FALSE	TRUE	FALSE			+	-	NA	0	NA	0.203127	NA	0.406255	NA	0.00159745	NA	-0.188301	NA	-0.376602
Ccel_1436	DRTGG domain-containing protein	FALSE	FALSE	FALSE	FALSE	FALSE	FALSE	#N/A	#N/A	#N/A	#N/A	#N/A	#N/A	#N/A	#N/A	#N/A	#N/A	#N/A	#N/A	#N/A	#N/A	#N/A	#N/A
Ccel_1437	RNA methyltransferase, TrmH family, group 3	FALSE	FALSE	FALSE	FALSE	FALSE	FALSE	#N/A	#N/A	#N/A	#N/A	#N/A	#N/A	#N/A	#N/A	#N/A	#N/A	#N/A	#N/A	#N/A	#N/A	#N/A	#N/A
Ccel_1438	transcriptional regulator, LacI family	FALSE	FALSE	FALSE	FALSE	TRUE	FALSE					NA	NA	NA	NA	NA	NA	NA	NA	NA	NA	NA	NA
Ccel_1439	glycosyltransferase 36	FALSE	TRUE	FALSE	FALSE	TRUE	FALSE					NA	NA	NA	NA	NA	NA	NA	NA	NA	NA	NA	NA
Ccel_1440	hypothetical protein	FALSE	FALSE	FALSE	FALSE	FALSE	FALSE	#N/A	#N/A	#N/A	#N/A	#N/A	#N/A	#N/A	#N/A	#N/A	#N/A	#N/A	#N/A	#N/A	#N/A	#N/A	#N/A
Ccel_1441	hypothetical protein	FALSE	FALSE	FALSE	FALSE	TRUE	FALSE					NA	NA	NA	NA	NA	NA	NA	NA	NA	NA	NA	NA
Ccel_1442	phenylalanyl-tRNA synthetase, alpha subunit	FALSE	FALSE	FALSE	FALSE	TRUE	TRUE	+				0.00209836	0.0761357	0.112408	0.232745	0.224817	0.465489	0.560577	0.694718	0.0146564	-0.0501482	0.0293127	-0.100296
Ccel_1443	phenylalanyl-tRNA synthetase, beta subunit	FALSE	FALSE	FALSE	FALSE	TRUE	FALSE					0.0995018	0.66292	0.0714623	-0.131637	0.142925	-0.263274	0.202439	0.896612	0.0535509	0.0346944	0.107102	0.0693888
Ccel_1444	small acid-soluble spore protein alpha/beta type	FALSE	FALSE	FALSE	FALSE	FALSE	FALSE	#N/A	#N/A	#N/A	#N/A	#N/A	#N/A	#N/A	#N/A	#N/A	#N/A	#N/A	#N/A	#N/A	#N/A	#N/A	#N/A
Ccel_1445	phosphoglucose isomerase (PGI)	FALSE	FALSE	TRUE	FALSE	TRUE	TRUE	+				0.00944914	0.115065	0.186449	-0.124546	0.372897	-0.249091	0.588978	0.43813	0.0310615	-0.0586198	0.0621231	-0.11724
Ccel_1446	hypothetical protein	FALSE	FALSE	FALSE	FALSE	FALSE	FALSE	#N/A	#N/A	#N/A	#N/A	#N/A	#N/A	#N/A	#N/A	#N/A	#N/A	#N/A	#N/A	#N/A	#N/A	#N/A	#N/A
Ccel_1447	FolC bifunctional protein	FALSE	FALSE	FALSE	FALSE	FALSE	FALSE	#N/A	#N/A	#N/A	#N/A	#N/A	#N/A	#N/A	#N/A	#N/A	#N/A	#N/A	#N/A	#N/A	#N/A	#N/A	#N/A
Ccel_1448	tetratricopeptide TPR_2	FALSE	FALSE	FALSE	FALSE	TRUE	FALSE					NA	NA	NA	NA	NA	NA	NA	NA	NA	NA	NA	NA
Ccel_1449	Patatin	FALSE	FALSE	FALSE	FALSE	FALSE	FALSE	#N/A	#N/A	#N/A	#N/A	#N/A	#N/A	#N/A	#N/A	#N/A	#N/A	#N/A	#N/A	#N/A	#N/A	#N/A	#N/A
Ccel_1450	threonine synthase	FALSE	FALSE	FALSE	FALSE	TRUE	TRUE	+	+			0.00114989	0.429059	0.106678	0.0829378	0.213356	0.165876	0.00247401	0.325421	0.0926264	-0.10449	0.185253	-0.208981
Ccel_1451	amino acid-binding ACT domain protein	FALSE	FALSE	FALSE	FALSE	FALSE	FALSE	#N/A	#N/A	#N/A	#N/A	#N/A	#N/A	#N/A	#N/A	#N/A	#N/A	#N/A	#N/A	#N/A	#N/A	#N/A	#N/A
Ccel_1452	homoserine dehydrogenase	FALSE	FALSE	FALSE	FALSE	TRUE	FALSE					NA	NA	NA	NA	NA	NA	NA	NA	NA	NA	NA	NA
Ccel_1453	protein of unknown function DUF1393	FALSE	FALSE	FALSE	FALSE	FALSE	FALSE	#N/A	#N/A	#N/A	#N/A	#N/A	#N/A	#N/A	#N/A	#N/A	#N/A	#N/A	#N/A	#N/A	#N/A	#N/A	#N/A
Ccel_1454	hypothetical protein	FALSE	FALSE	FALSE	FALSE	TRUE	FALSE					NA	NA	NA	NA	NA	NA	NA	NA	NA	NA	NA	NA
Ccel_1455	TrpR like protein, YerC/YecD	FALSE	FALSE	FALSE	FALSE	FALSE	FALSE	#N/A	#N/A	#N/A	#N/A	#N/A	#N/A	#N/A	#N/A	#N/A	#N/A	#N/A	#N/A	#N/A	#N/A	#N/A	#N/A
Ccel_1456	hypothetical protein	FALSE	FALSE	FALSE	FALSE	FALSE	FALSE	#N/A	#N/A	#N/A	#N/A	#N/A	#N/A	#N/A	#N/A	#N/A	#N/A	#N/A	#N/A	#N/A	#N/A	#N/A	#N/A
Ccel_1457	preprotein translocase, SecA subunit	FALSE	FALSE	FALSE	FALSE	TRUE	FALSE					NA	NA	NA	NA	NA	NA	NA	NA	NA	NA	NA	NA
Ccel_1458	hypothetical protein	FALSE	FALSE	FALSE	FALSE	FALSE	FALSE	#N/A	#N/A	#N/A	#N/A	#N/A	#N/A	#N/A	#N/A	#N/A	#N/A	#N/A	#N/A	#N/A	#N/A	#N/A	#N/A
Ccel_1459	DNA polymerase III, alpha subunit	FALSE	FALSE	FALSE	FALSE	TRUE	FALSE					NA	NA	NA	NA	NA	NA	NA	NA	NA	NA	NA	NA
Ccel_1460	tryptophan RNA-binding attenuator protein	FALSE	FALSE	FALSE	FALSE	FALSE	FALSE	#N/A	#N/A	#N/A	#N/A	#N/A	#N/A	#N/A	#N/A	#N/A	#N/A	#N/A	#N/A	#N/A	#N/A	#N/A	#N/A
Ccel_1461	hypothetical protein	FALSE	FALSE	FALSE	FALSE	FALSE	FALSE	#N/A	#N/A	#N/A	#N/A	#N/A	#N/A	#N/A	#N/A	#N/A	#N/A	#N/A	#N/A	#N/A	#N/A	#N/A	#N/A
Ccel_1462	thioesterase superfamily protein	FALSE	FALSE	FALSE	FALSE	FALSE	FALSE	#N/A	#N/A	#N/A	#N/A	#N/A	#N/A	#N/A	#N/A	#N/A	#N/A	#N/A	#N/A	#N/A	#N/A	#N/A	#N/A
Ccel_1463	CDP-alcohol phosphatidyltransferase	FALSE	FALSE	FALSE	FALSE	TRUE	FALSE					0.310815	NA	0.116566	NA	0.233131	NA	0.745291	NA	-0.0465355	NA	-0.093071	NA
Ccel_1464	hypothetical protein	FALSE	FALSE	FALSE	FALSE	FALSE	FALSE	#N/A	#N/A	#N/A	#N/A	#N/A	#N/A	#N/A	#N/A	#N/A	#N/A	#N/A	#N/A	#N/A	#N/A	#N/A	#N/A
Ccel_1465	heat shock protein DnaJ domain protein	FALSE	FALSE	FALSE	FALSE	TRUE	FALSE					NA	NA	NA	NA	NA	NA	NA	NA	NA	NA	NA	NA
Ccel_1466	hypothetical protein	FALSE	FALSE	FALSE	FALSE	FALSE	FALSE	#N/A	#N/A	#N/A	#N/A	#N/A	#N/A	#N/A	#N/A	#N/A	#N/A	#N/A	#N/A	#N/A	#N/A	#N/A	#N/A
Ccel_1467	hypothetical protein	FALSE	FALSE	FALSE	FALSE	FALSE	FALSE	#N/A	#N/A	#N/A	#N/A	#N/A	#N/A	#N/A	#N/A	#N/A	#N/A	#N/A	#N/A	#N/A	#N/A	#N/A	#N/A
Ccel_1468	transcriptional regulator, XRE family	FALSE	FALSE	FALSE	FALSE	TRUE	FALSE					NA	NA	NA	NA	NA	NA	NA	NA	NA	NA	NA	NA
Ccel_1469	AMP-dependent synthetase and ligase	FALSE	FALSE	FALSE	FALSE	TRUE	FALSE					0.0936383	NA	-0.116674	NA	-0.233348	NA	0.800796	NA	-0.0171284	NA	-0.0342567	NA
Ccel_1470	MutS2 family protein	FALSE	FALSE	FALSE	FALSE	TRUE	FALSE					NA	NA	NA	NA	NA	NA	NA	NA	NA	NA	NA	NA
Ccel_1471	GTP-binding protein TypA	FALSE	FALSE	FALSE	FALSE	TRUE	FALSE					NA	NA	NA	NA	NA	NA	NA	NA	NA	NA	NA	NA
Ccel_1472	aminodeoxychorismate lyase	FALSE	FALSE	FALSE	FALSE	FALSE	FALSE	#N/A	#N/A	#N/A	#N/A	#N/A	#N/A	#N/A	#N/A	#N/A	#N/A	#N/A	#N/A	#N/A	#N/A	#N/A	#N/A
Ccel_1473	O-methyltransferase family 3	FALSE	FALSE	FALSE	FALSE	FALSE	FALSE	#N/A	#N/A	#N/A	#N/A	#N/A	#N/A	#N/A	#N/A	#N/A	#N/A	#N/A	#N/A	#N/A	#N/A	#N/A	#N/A
Ccel_1474	peptidase U32	FALSE	FALSE	FALSE	FALSE	FALSE	FALSE	#N/A	#N/A	#N/A	#N/A	#N/A	#N/A	#N/A	#N/A	#N/A	#N/A	#N/A	#N/A	#N/A	#N/A	#N/A	#N/A
Ccel_1475	hypothetical protein	FALSE	FALSE	FALSE	FALSE	TRUE	FALSE					0.861251	0.0350637	0.00699884	-0.092825	0.0139977	-0.18565	0.360222	0.430344	0.0394651	-0.0308435	0.0789303	-0.0616869
Ccel_1476	metal dependent phosphohydrolase	FALSE	FALSE	FALSE	FALSE	TRUE	FALSE					NA	NA	NA	NA	NA	NA	NA	NA	NA	NA	NA	NA
Ccel_1477	CRISPR-associated protein Cas5 family	FALSE	FALSE	FALSE	FALSE	FALSE	FALSE	#N/A	#N/A	#N/A	#N/A	#N/A	#N/A	#N/A	#N/A	#N/A	#N/A	#N/A	#N/A	#N/A	#N/A	#N/A	#N/A
Ccel_1478	pseudo	FALSE	FALSE	FALSE	FALSE	FALSE	FALSE	#N/A	#N/A	#N/A	#N/A	#N/A	#N/A	#N/A	#N/A	#N/A	#N/A	#N/A	#N/A	#N/A	#N/A	#N/A	#N/A
Ccel_1479	Integrase catalytic region	FALSE	FALSE	FALSE	FALSE	FALSE	FALSE	#N/A	#N/A	#N/A	#N/A	#N/A	#N/A	#N/A	#N/A	#N/A	#N/A	#N/A	#N/A	#N/A	#N/A	#N/A	#N/A
Ccel_1480	CRISPR-associated protein, Csd2 family	FALSE	FALSE	FALSE	FALSE	FALSE	FALSE	#N/A	#N/A	#N/A	#N/A	#N/A	#N/A	#N/A	#N/A	#N/A	#N/A	#N/A	#N/A	#N/A	#N/A	#N/A	#N/A
Ccel_1481	CRISPR-associated protein Cas4	FALSE	FALSE	FALSE	FALSE	FALSE	FALSE	#N/A	#N/A	#N/A	#N/A	#N/A	#N/A	#N/A	#N/A	#N/A	#N/A	#N/A	#N/A	#N/A	#N/A	#N/A	#N/A
Ccel_1482	CRISPR-associated protein Cas1	FALSE	FALSE	FALSE	FALSE	TRUE	FALSE					NA	NA	NA	NA	NA	NA	NA	NA	NA	NA	NA	NA
Ccel_1483	CRISPR-associated protein Cas2	FALSE	FALSE	FALSE	FALSE	FALSE	FALSE	#N/A	#N/A	#N/A	#N/A	#N/A	#N/A	#N/A	#N/A	#N/A	#N/A	#N/A	#N/A	#N/A	#N/A	#N/A	#N/A
Ccel_1484	Integrase catalytic region	FALSE	FALSE	FALSE	FALSE	FALSE	FALSE	#N/A	#N/A	#N/A	#N/A	#N/A	#N/A	#N/A	#N/A	#N/A	#N/A	#N/A	#N/A	#N/A	#N/A	#N/A	#N/A
Ccel_1485	transposase IS3/IS911 family protein	FALSE	FALSE	FALSE	FALSE	FALSE	FALSE	#N/A	#N/A	#N/A	#N/A	#N/A	#N/A	#N/A	#N/A	#N/A	#N/A	#N/A	#N/A	#N/A	#N/A	#N/A	#N/A
Ccel_1486	penicillin-binding protein transpeptidase	FALSE	FALSE	FALSE	FALSE	FALSE	FALSE	#N/A	#N/A	#N/A	#N/A	#N/A	#N/A	#N/A	#N/A	#N/A	#N/A	#N/A	#N/A	#N/A	#N/A	#N/A	#N/A
Ccel_1487	peptidase M15B and M15C DD-carboxypeptidase VanY/endolysin	FALSE	FALSE	FALSE	FALSE	FALSE	FALSE	#N/A	#N/A	#N/A	#N/A	#N/A	#N/A	#N/A	#N/A	#N/A	#N/A	#N/A	#N/A	#N/A	#N/A	#N/A	#N/A
Ccel_1488	hypothetical protein	FALSE	FALSE	FALSE	FALSE	FALSE	FALSE	#N/A	#N/A	#N/A	#N/A	#N/A	#N/A	#N/A	#N/A	#N/A	#N/A	#N/A	#N/A	#N/A	#N/A	#N/A	#N/A
Ccel_1489	hypothetical protein	FALSE	FALSE	FALSE	FALSE	FALSE	FALSE	#N/A	#N/A	#N/A	#N/A	#N/A	#N/A	#N/A	#N/A	#N/A	#N/A	#N/A	#N/A	#N/A	#N/A	#N/A	#N/A
Ccel_1490	hypothetical protein	FALSE	FALSE	FALSE	FALSE	FALSE	FALSE	#N/A	#N/A	#N/A	#N/A	#N/A	#N/A	#N/A	#N/A	#N/A	#N/A	#N/A	#N/A	#N/A	#N/A	#N/A	#N/A
Ccel_1491	type 3a cellulose-binding domain protein	FALSE	TRUE	FALSE	FALSE	TRUE	FALSE					0.395656	0.188008	-0.0808306	-0.0639448	-0.161661	-0.12789	0.720579	0.968397	-0.0336728	0.00163496	-0.0673457	0.00326992
Ccel_1492	hypothetical protein	FALSE	FALSE	FALSE	FALSE	TRUE	FALSE					NA	NA	NA	NA	NA	NA	NA	NA	NA	NA	NA	NA
Ccel_1493	Ankyrin	FALSE	FALSE	FALSE	FALSE	FALSE	FALSE	#N/A	#N/A	#N/A	#N/A	#N/A	#N/A	#N/A	#N/A	#N/A	#N/A	#N/A	#N/A	#N/A	#N/A	#N/A	#N/A
Ccel_1494	hypothetical protein	FALSE	FALSE	FALSE	FALSE	FALSE	FALSE	#N/A	#N/A	#N/A	#N/A	#N/A	#N/A	#N/A	#N/A	#N/A	#N/A	#N/A	#N/A	#N/A	#N/A	#N/A	#N/A
Ccel_1495	hypothetical protein	FALSE	FALSE	FALSE	FALSE	FALSE	FALSE	#N/A	#N/A	#N/A	#N/A	#N/A	#N/A	#N/A	#N/A	#N/A	#N/A	#N/A	#N/A	#N/A	#N/A	#N/A	#N/A
Ccel_1496	pseudo	FALSE	FALSE	FALSE	FALSE	FALSE	FALSE	#N/A	#N/A	#N/A	#N/A	#N/A	#N/A	#N/A	#N/A	#N/A	#N/A	#N/A	#N/A	#N/A	#N/A	#N/A	#N/A
Ccel_1497	hypothetical protein	FALSE	FALSE	FALSE	FALSE	FALSE	FALSE	#N/A	#N/A	#N/A	#N/A	#N/A	#N/A	#N/A	#N/A	#N/A	#N/A	#N/A	#N/A	#N/A	#N/A	#N/A	#N/A
Ccel_1498	hypothetical protein	FALSE	FALSE	FALSE	FALSE	FALSE	FALSE	#N/A	#N/A	#N/A	#N/A	#N/A	#N/A	#N/A	#N/A	#N/A	#N/A	#N/A	#N/A	#N/A	#N/A	#N/A	#N/A
Ccel_1499	AAA ATPase central domain protein	FALSE	FALSE	FALSE	FALSE	FALSE	FALSE	#N/A	#N/A	#N/A	#N/A	#N/A	#N/A	#N/A	#N/A	#N/A	#N/A	#N/A	#N/A	#N/A	#N/A	#N/A	#N/A
Ccel_1500	hypothetical protein	FALSE	FALSE	FALSE	FALSE	FALSE	FALSE	#N/A	#N/A	#N/A	#N/A	#N/A	#N/A	#N/A	#N/A	#N/A	#N/A	#N/A	#N/A	#N/A	#N/A	#N/A	#N/A
Ccel_1501	tail sheath protein	FALSE	FALSE	FALSE	FALSE	TRUE	TRUE	+				0.00908594	0.538618	0.145848	-0.0598119	0.291695	-0.119624	0.380164	0.19178	0.0392048	0.131129	0.0784097	0.262259
Ccel_1502	hypothetical protein	FALSE	FALSE	FALSE	FALSE	TRUE	TRUE	+	+	+		0.000209498	0.00783373	0.156027	0.12879	0.312054	0.257579	0.0052112	0.152765	0.0904338	0.0559744	0.180868	0.111949
Ccel_1503	hypothetical protein	FALSE	FALSE	FALSE	FALSE	FALSE	FALSE	#N/A	#N/A	#N/A	#N/A	#N/A	#N/A	#N/A	#N/A	#N/A	#N/A	#N/A	#N/A	#N/A	#N/A	#N/A	#N/A
Ccel_1504	hypothetical protein	FALSE	FALSE	FALSE	FALSE	FALSE	FALSE	#N/A	#N/A	#N/A	#N/A	#N/A	#N/A	#N/A	#N/A	#N/A	#N/A	#N/A	#N/A	#N/A	#N/A	#N/A	#N/A
Ccel_1505	hypothetical protein	FALSE	FALSE	FALSE	FALSE	FALSE	FALSE	#N/A	#N/A	#N/A	#N/A	#N/A	#N/A	#N/A	#N/A	#N/A	#N/A	#N/A	#N/A	#N/A	#N/A	#N/A	#N/A
Ccel_1506	hypothetical protein	FALSE	FALSE	FALSE	FALSE	TRUE	FALSE					NA	NA	NA	NA	NA	NA	NA	NA	NA	NA	NA	NA
Ccel_1507	LysM domain-containing protein	FALSE	FALSE	FALSE	FALSE	FALSE	FALSE	#N/A	#N/A	#N/A	#N/A	#N/A	#N/A	#N/A	#N/A	#N/A	#N/A	#N/A	#N/A	#N/A	#N/A	#N/A	#N/A
Ccel_1508	phage protein D	FALSE	FALSE	FALSE	FALSE	TRUE	FALSE					NA	NA	NA	NA	NA	NA	NA	NA	NA	NA	NA	NA
Ccel_1509	Rhs element Vgr protein	FALSE	FALSE	FALSE	FALSE	FALSE	FALSE	#N/A	#N/A	#N/A	#N/A	#N/A	#N/A	#N/A	#N/A	#N/A	#N/A	#N/A	#N/A	#N/A	#N/A	#N/A	#N/A
Ccel_1510	PAAR repeat-containing protein	FALSE	FALSE	FALSE	FALSE	FALSE	FALSE	#N/A	#N/A	#N/A	#N/A	#N/A	#N/A	#N/A	#N/A	#N/A	#N/A	#N/A	#N/A	#N/A	#N/A	#N/A	#N/A
Ccel_1511	GPW/gp25 family protein	FALSE	FALSE	FALSE	FALSE	FALSE	FALSE	#N/A	#N/A	#N/A	#N/A	#N/A	#N/A	#N/A	#N/A	#N/A	#N/A	#N/A	#N/A	#N/A	#N/A	#N/A	#N/A
Ccel_1512	hypothetical protein	FALSE	FALSE	FALSE	FALSE	TRUE	FALSE					NA	NA	NA	NA	NA	NA	NA	NA	NA	NA	NA	NA
Ccel_1513	hypothetical protein	FALSE	FALSE	FALSE	FALSE	TRUE	FALSE					NA	NA	NA	NA	NA	NA	NA	NA	NA	NA	NA	NA
Ccel_1514	phage tail protein	FALSE	FALSE	FALSE	FALSE	FALSE	FALSE	#N/A	#N/A	#N/A	#N/A	#N/A	#N/A	#N/A	#N/A	#N/A	#N/A	#N/A	#N/A	#N/A	#N/A	#N/A	#N/A
Ccel_1515	hypothetical protein	FALSE	FALSE	FALSE	FALSE	TRUE	FALSE					NA	NA	NA	NA	NA	NA	NA	NA	NA	NA	NA	NA
Ccel_1516	hypothetical protein	FALSE	FALSE	FALSE	FALSE	FALSE	FALSE	#N/A	#N/A	#N/A	#N/A	#N/A	#N/A	#N/A	#N/A	#N/A	#N/A	#N/A	#N/A	#N/A	#N/A	#N/A	#N/A
Ccel_1517	hypothetical protein	FALSE	FALSE	FALSE	FALSE	FALSE	FALSE	#N/A	#N/A	#N/A	#N/A	#N/A	#N/A	#N/A	#N/A	#N/A	#N/A	#N/A	#N/A	#N/A	#N/A	#N/A	#N/A
Ccel_1518	hypothetical protein	FALSE	FALSE	FALSE	FALSE	FALSE	FALSE	#N/A	#N/A	#N/A	#N/A	#N/A	#N/A	#N/A	#N/A	#N/A	#N/A	#N/A	#N/A	#N/A	#N/A	#N/A	#N/A
Ccel_1519	hypothetical protein	FALSE	FALSE	FALSE	FALSE	TRUE	FALSE					NA	NA	NA	NA	NA	NA	NA	NA	NA	NA	NA	NA
Ccel_1520	protein of unknown function DUF1212	FALSE	FALSE	FALSE	FALSE	FALSE	FALSE	#N/A	#N/A	#N/A	#N/A	#N/A	#N/A	#N/A	#N/A	#N/A	#N/A	#N/A	#N/A	#N/A	#N/A	#N/A	#N/A
Ccel_1521	hypothetical protein	FALSE	FALSE	FALSE	FALSE	FALSE	FALSE	#N/A	#N/A	#N/A	#N/A	#N/A	#N/A	#N/A	#N/A	#N/A	#N/A	#N/A	#N/A	#N/A	#N/A	#N/A	#N/A
Ccel_1522	single-strand binding protein/Primosomal replication protein n	FALSE	FALSE	FALSE	FALSE	TRUE	FALSE					0.685071	0.0881655	-0.0286469	-0.079066	-0.0572939	-0.158132	0.106839	0.550801	0.112845	-0.0260047	0.22569	-0.0520094
Ccel_1523	ApbE family lipoprotein	FALSE	FALSE	FALSE	FALSE	TRUE	FALSE					NA	NA	NA	NA	NA	NA	NA	NA	NA	NA	NA	NA
Ccel_1524	protein of unknown function DUF1312	FALSE	FALSE	FALSE	FALSE	FALSE	FALSE	#N/A	#N/A	#N/A	#N/A	#N/A	#N/A	#N/A	#N/A	#N/A	#N/A	#N/A	#N/A	#N/A	#N/A	#N/A	#N/A
Ccel_1525	Heptaprenyl diphosphate synthase component I	FALSE	FALSE	FALSE	FALSE	FALSE	FALSE	#N/A	#N/A	#N/A	#N/A	#N/A	#N/A	#N/A	#N/A	#N/A	#N/A	#N/A	#N/A	#N/A	#N/A	#N/A	#N/A
Ccel_1526	Polyprenyl synthetase	FALSE	FALSE	FALSE	FALSE	FALSE	FALSE	#N/A	#N/A	#N/A	#N/A	#N/A	#N/A	#N/A	#N/A	#N/A	#N/A	#N/A	#N/A	#N/A	#N/A	#N/A	#N/A
Ccel_1527	primosomal protein N'	FALSE	FALSE	FALSE	FALSE	TRUE	FALSE					NA	NA	NA	NA	NA	NA	NA	NA	NA	NA	NA	NA
Ccel_1528	peptide deformylase	FALSE	FALSE	FALSE	FALSE	FALSE	FALSE	#N/A	#N/A	#N/A	#N/A	#N/A	#N/A	#N/A	#N/A	#N/A	#N/A	#N/A	#N/A	#N/A	#N/A	#N/A	#N/A
Ccel_1529	methionyl-tRNA formyltransferase	FALSE	FALSE	FALSE	FALSE	TRUE	FALSE					NA	NA	NA	NA	NA	NA	NA	NA	NA	NA	NA	NA
Ccel_1530	protein of unknown function DUF116	FALSE	FALSE	FALSE	FALSE	TRUE	FALSE					NA	NA	NA	NA	NA	NA	NA	NA	NA	NA	NA	NA
Ccel_1531	peptidase membrane zinc metallopeptidase putative	FALSE	FALSE	FALSE	FALSE	FALSE	FALSE	#N/A	#N/A	#N/A	#N/A	#N/A	#N/A	#N/A	#N/A	#N/A	#N/A	#N/A	#N/A	#N/A	#N/A	#N/A	#N/A
Ccel_1532	sun protein	FALSE	FALSE	FALSE	FALSE	TRUE	FALSE					NA	NA	NA	NA	NA	NA	NA	NA	NA	NA	NA	NA
Ccel_1533	radical SAM enzyme, Cfr family	FALSE	FALSE	FALSE	FALSE	FALSE	FALSE	#N/A	#N/A	#N/A	#N/A	#N/A	#N/A	#N/A	#N/A	#N/A	#N/A	#N/A	#N/A	#N/A	#N/A	#N/A	#N/A
Ccel_1534	protein serine/threonine phosphatase	FALSE	FALSE	FALSE	FALSE	FALSE	FALSE	#N/A	#N/A	#N/A	#N/A	#N/A	#N/A	#N/A	#N/A	#N/A	#N/A	#N/A	#N/A	#N/A	#N/A	#N/A	#N/A
Ccel_1535	serine/threonine protein kinase with PASTA sensor(s)	FALSE	FALSE	FALSE	FALSE	TRUE	FALSE					0.125384	NA	0.078335	NA	0.15667	NA	0.0303562	NA	0.121143	NA	0.242285	NA
Ccel_1536	ribosome small subunit-dependent GTPase A	FALSE	FALSE	FALSE	FALSE	FALSE	FALSE	#N/A	#N/A	#N/A	#N/A	#N/A	#N/A	#N/A	#N/A	#N/A	#N/A	#N/A	#N/A	#N/A	#N/A	#N/A	#N/A
Ccel_1537	ribulose-phosphate 3-epimerase	FALSE	FALSE	FALSE	FALSE	FALSE	FALSE	#N/A	#N/A	#N/A	#N/A	#N/A	#N/A	#N/A	#N/A	#N/A	#N/A	#N/A	#N/A	#N/A	#N/A	#N/A	#N/A
Ccel_1538	thiamine pyrophosphokinase	FALSE	FALSE	FALSE	FALSE	FALSE	FALSE	#N/A	#N/A	#N/A	#N/A	#N/A	#N/A	#N/A	#N/A	#N/A	#N/A	#N/A	#N/A	#N/A	#N/A	#N/A	#N/A
Ccel_1539	GCN5-related N-acetyltransferase	FALSE	FALSE	FALSE	FALSE	TRUE	FALSE					NA	NA	NA	NA	NA	NA	NA	NA	NA	NA	NA	NA
Ccel_1540	hypothetical protein	FALSE	FALSE	FALSE	FALSE	FALSE	FALSE	#N/A	#N/A	#N/A	#N/A	#N/A	#N/A	#N/A	#N/A	#N/A	#N/A	#N/A	#N/A	#N/A	#N/A	#N/A	#N/A
Ccel_1541	hypothetical protein	FALSE	FALSE	FALSE	FALSE	FALSE	FALSE	#N/A	#N/A	#N/A	#N/A	#N/A	#N/A	#N/A	#N/A	#N/A	#N/A	#N/A	#N/A	#N/A	#N/A	#N/A	#N/A
Ccel_1542	transposase mutator type	FALSE	FALSE	FALSE	FALSE	FALSE	FALSE	#N/A	#N/A	#N/A	#N/A	#N/A	#N/A	#N/A	#N/A	#N/A	#N/A	#N/A	#N/A	#N/A	#N/A	#N/A	#N/A
Ccel_1543	cellulosome anchoring protein cohesin region	FALSE	TRUE	FALSE	FALSE	TRUE	TRUE			+		NA	0.00083594	NA	0.298273	NA	0.596546	NA	0.123188	NA	0.0925567	NA	0.185113
Ccel_1544	transposase IS116/IS110/IS902 family protein	FALSE	FALSE	FALSE	FALSE	FALSE	FALSE	#N/A	#N/A	#N/A	#N/A	#N/A	#N/A	#N/A	#N/A	#N/A	#N/A	#N/A	#N/A	#N/A	#N/A	#N/A	#N/A
Ccel_1545	histidine kinase	FALSE	FALSE	FALSE	FALSE	FALSE	FALSE	#N/A	#N/A	#N/A	#N/A	#N/A	#N/A	#N/A	#N/A	#N/A	#N/A	#N/A	#N/A	#N/A	#N/A	#N/A	#N/A
Ccel_1546	two component transcriptional regulator, winged helix family	FALSE	FALSE	FALSE	FALSE	FALSE	FALSE	#N/A	#N/A	#N/A	#N/A	#N/A	#N/A	#N/A	#N/A	#N/A	#N/A	#N/A	#N/A	#N/A	#N/A	#N/A	#N/A
Ccel_1547	S-layer domain protein	FALSE	FALSE	FALSE	FALSE	TRUE	FALSE					NA	0.195497	NA	-0.16685	NA	-0.333701	NA	0.308407	NA	-0.128839	NA	-0.257678
Ccel_1548	transcriptional regulator, AraC family	FALSE	FALSE	FALSE	FALSE	FALSE	FALSE	#N/A	#N/A	#N/A	#N/A	#N/A	#N/A	#N/A	#N/A	#N/A	#N/A	#N/A	#N/A	#N/A	#N/A	#N/A	#N/A
Ccel_1549	putative outer membrane protein	FALSE	TRUE	FALSE	FALSE	TRUE	FALSE					NA	0.138228	NA	0.14059	NA	0.281181	NA	0.769499	NA	0.0264988	NA	0.0529977
Ccel_1550	glycoside hydrolase family 18	FALSE	TRUE	FALSE	FALSE	TRUE	FALSE					NA	NA	NA	NA	NA	NA	NA	NA	NA	NA	NA	NA
Ccel_1551	glycoside hydrolase family 26	FALSE	TRUE	FALSE	FALSE	FALSE	FALSE	#N/A	#N/A	#N/A	#N/A	#N/A	#N/A	#N/A	#N/A	#N/A	#N/A	#N/A	#N/A	#N/A	#N/A	#N/A	#N/A
Ccel_1552	protein of unknown function DUF1232	FALSE	FALSE	FALSE	FALSE	FALSE	FALSE	#N/A	#N/A	#N/A	#N/A	#N/A	#N/A	#N/A	#N/A	#N/A	#N/A	#N/A	#N/A	#N/A	#N/A	#N/A	#N/A
Ccel_1553	hypothetical protein	FALSE	FALSE	FALSE	FALSE	FALSE	FALSE	#N/A	#N/A	#N/A	#N/A	#N/A	#N/A	#N/A	#N/A	#N/A	#N/A	#N/A	#N/A	#N/A	#N/A	#N/A	#N/A
Ccel_1554	OB-fold nucleic acid binding domain-containing protein	FALSE	FALSE	FALSE	FALSE	FALSE	FALSE	#N/A	#N/A	#N/A	#N/A	#N/A	#N/A	#N/A	#N/A	#N/A	#N/A	#N/A	#N/A	#N/A	#N/A	#N/A	#N/A
Ccel_1555	phosphoesterase PA-phosphatase related	FALSE	FALSE	FALSE	FALSE	FALSE	FALSE	#N/A	#N/A	#N/A	#N/A	#N/A	#N/A	#N/A	#N/A	#N/A	#N/A	#N/A	#N/A	#N/A	#N/A	#N/A	#N/A
Ccel_1556	putative transcriptional regulator, ArsR family	FALSE	FALSE	FALSE	FALSE	FALSE	FALSE	#N/A	#N/A	#N/A	#N/A	#N/A	#N/A	#N/A	#N/A	#N/A	#N/A	#N/A	#N/A	#N/A	#N/A	#N/A	#N/A
Ccel_1557	glutamate--cysteine ligase	FALSE	FALSE	FALSE	FALSE	FALSE	FALSE	#N/A	#N/A	#N/A	#N/A	#N/A	#N/A	#N/A	#N/A	#N/A	#N/A	#N/A	#N/A	#N/A	#N/A	#N/A	#N/A
Ccel_1558	hypothetical protein	FALSE	FALSE	FALSE	FALSE	TRUE	FALSE					NA	NA	NA	NA	NA	NA	NA	NA	NA	NA	NA	NA
Ccel_1559	Integrase catalytic region	FALSE	FALSE	FALSE	FALSE	FALSE	FALSE	#N/A	#N/A	#N/A	#N/A	#N/A	#N/A	#N/A	#N/A	#N/A	#N/A	#N/A	#N/A	#N/A	#N/A	#N/A	#N/A
Ccel_1560	transposase IS3/IS911 family protein	FALSE	FALSE	FALSE	FALSE	FALSE	FALSE	#N/A	#N/A	#N/A	#N/A	#N/A	#N/A	#N/A	#N/A	#N/A	#N/A	#N/A	#N/A	#N/A	#N/A	#N/A	#N/A
Ccel_1561	small acid-soluble spore protein alpha/beta type	FALSE	FALSE	FALSE	FALSE	FALSE	FALSE	#N/A	#N/A	#N/A	#N/A	#N/A	#N/A	#N/A	#N/A	#N/A	#N/A	#N/A	#N/A	#N/A	#N/A	#N/A	#N/A
Ccel_1562	Mannosyl-glycoprotein endo-beta-N-acetylglucosamidase	FALSE	TRUE	FALSE	FALSE	FALSE	FALSE	#N/A	#N/A	#N/A	#N/A	#N/A	#N/A	#N/A	#N/A	#N/A	#N/A	#N/A	#N/A	#N/A	#N/A	#N/A	#N/A
Ccel_1563	hypothetical protein	FALSE	FALSE	FALSE	FALSE	FALSE	FALSE	#N/A	#N/A	#N/A	#N/A	#N/A	#N/A	#N/A	#N/A	#N/A	#N/A	#N/A	#N/A	#N/A	#N/A	#N/A	#N/A
Ccel_1564	hypothetical protein	FALSE	FALSE	FALSE	FALSE	FALSE	FALSE	#N/A	#N/A	#N/A	#N/A	#N/A	#N/A	#N/A	#N/A	#N/A	#N/A	#N/A	#N/A	#N/A	#N/A	#N/A	#N/A
Ccel_1565	transcriptional regulator, XRE family	FALSE	FALSE	FALSE	FALSE	FALSE	FALSE	#N/A	#N/A	#N/A	#N/A	#N/A	#N/A	#N/A	#N/A	#N/A	#N/A	#N/A	#N/A	#N/A	#N/A	#N/A	#N/A
Ccel_1566	replication initiation factor	FALSE	FALSE	FALSE	FALSE	FALSE	FALSE	#N/A	#N/A	#N/A	#N/A	#N/A	#N/A	#N/A	#N/A	#N/A	#N/A	#N/A	#N/A	#N/A	#N/A	#N/A	#N/A
Ccel_1567	hypothetical protein	FALSE	FALSE	FALSE	FALSE	TRUE	FALSE					0.149755	NA	-0.0638157	NA	-0.127631	NA	0.198488	NA	0.0563281	NA	0.112656	NA
Ccel_1568	hypothetical protein	FALSE	FALSE	FALSE	FALSE	FALSE	FALSE	#N/A	#N/A	#N/A	#N/A	#N/A	#N/A	#N/A	#N/A	#N/A	#N/A	#N/A	#N/A	#N/A	#N/A	#N/A	#N/A
Ccel_1569	hypothetical protein	FALSE	FALSE	FALSE	FALSE	FALSE	FALSE	#N/A	#N/A	#N/A	#N/A	#N/A	#N/A	#N/A	#N/A	#N/A	#N/A	#N/A	#N/A	#N/A	#N/A	#N/A	#N/A
Ccel_1570	hypothetical protein	FALSE	FALSE	FALSE	TRUE	TRUE	TRUE	+	+			1.44632e-14	NA	1.89694	NA	3.79388	NA	1.44632e-14	NA	1.89694	NA	3.79388	NA
Ccel_1571	hypothetical protein	FALSE	FALSE	FALSE	FALSE	FALSE	FALSE	#N/A	#N/A	#N/A	#N/A	#N/A	#N/A	#N/A	#N/A	#N/A	#N/A	#N/A	#N/A	#N/A	#N/A	#N/A	#N/A
Ccel_1572	hypothetical protein	FALSE	FALSE	FALSE	FALSE	FALSE	FALSE	#N/A	#N/A	#N/A	#N/A	#N/A	#N/A	#N/A	#N/A	#N/A	#N/A	#N/A	#N/A	#N/A	#N/A	#N/A	#N/A
Ccel_1573	Integrase catalytic region	FALSE	FALSE	FALSE	FALSE	FALSE	FALSE	#N/A	#N/A	#N/A	#N/A	#N/A	#N/A	#N/A	#N/A	#N/A	#N/A	#N/A	#N/A	#N/A	#N/A	#N/A	#N/A
Ccel_1574	transposase IS3/IS911 family protein	FALSE	FALSE	FALSE	FALSE	FALSE	FALSE	#N/A	#N/A	#N/A	#N/A	#N/A	#N/A	#N/A	#N/A	#N/A	#N/A	#N/A	#N/A	#N/A	#N/A	#N/A	#N/A
Ccel_1575	hypothetical protein	FALSE	FALSE	FALSE	FALSE	FALSE	FALSE	#N/A	#N/A	#N/A	#N/A	#N/A	#N/A	#N/A	#N/A	#N/A	#N/A	#N/A	#N/A	#N/A	#N/A	#N/A	#N/A
Ccel_1576	transcriptional regulator, XRE family	FALSE	FALSE	FALSE	FALSE	FALSE	FALSE	#N/A	#N/A	#N/A	#N/A	#N/A	#N/A	#N/A	#N/A	#N/A	#N/A	#N/A	#N/A	#N/A	#N/A	#N/A	#N/A
Ccel_1577	replication initiation factor	FALSE	FALSE	FALSE	FALSE	FALSE	FALSE	#N/A	#N/A	#N/A	#N/A	#N/A	#N/A	#N/A	#N/A	#N/A	#N/A	#N/A	#N/A	#N/A	#N/A	#N/A	#N/A
Ccel_1578	hypothetical protein	FALSE	FALSE	FALSE	FALSE	FALSE	FALSE	#N/A	#N/A	#N/A	#N/A	#N/A	#N/A	#N/A	#N/A	#N/A	#N/A	#N/A	#N/A	#N/A	#N/A	#N/A	#N/A
Ccel_1579	hypothetical protein	FALSE	FALSE	FALSE	FALSE	FALSE	FALSE	#N/A	#N/A	#N/A	#N/A	#N/A	#N/A	#N/A	#N/A	#N/A	#N/A	#N/A	#N/A	#N/A	#N/A	#N/A	#N/A
Ccel_1580	hypothetical protein	FALSE	FALSE	FALSE	FALSE	FALSE	FALSE	#N/A	#N/A	#N/A	#N/A	#N/A	#N/A	#N/A	#N/A	#N/A	#N/A	#N/A	#N/A	#N/A	#N/A	#N/A	#N/A
Ccel_1581	hypothetical protein	FALSE	FALSE	FALSE	FALSE	FALSE	FALSE	#N/A	#N/A	#N/A	#N/A	#N/A	#N/A	#N/A	#N/A	#N/A	#N/A	#N/A	#N/A	#N/A	#N/A	#N/A	#N/A
Ccel_1582	hypothetical protein	FALSE	FALSE	FALSE	FALSE	FALSE	FALSE	#N/A	#N/A	#N/A	#N/A	#N/A	#N/A	#N/A	#N/A	#N/A	#N/A	#N/A	#N/A	#N/A	#N/A	#N/A	#N/A
Ccel_1583	hypothetical protein	FALSE	FALSE	FALSE	FALSE	FALSE	FALSE	#N/A	#N/A	#N/A	#N/A	#N/A	#N/A	#N/A	#N/A	#N/A	#N/A	#N/A	#N/A	#N/A	#N/A	#N/A	#N/A
Ccel_1584	Integrase catalytic region	FALSE	FALSE	FALSE	FALSE	FALSE	FALSE	#N/A	#N/A	#N/A	#N/A	#N/A	#N/A	#N/A	#N/A	#N/A	#N/A	#N/A	#N/A	#N/A	#N/A	#N/A	#N/A
Ccel_1585	transposase IS3/IS911 family protein	FALSE	FALSE	FALSE	FALSE	FALSE	FALSE	#N/A	#N/A	#N/A	#N/A	#N/A	#N/A	#N/A	#N/A	#N/A	#N/A	#N/A	#N/A	#N/A	#N/A	#N/A	#N/A
Ccel_1586	hypothetical protein	FALSE	FALSE	FALSE	FALSE	FALSE	FALSE	#N/A	#N/A	#N/A	#N/A	#N/A	#N/A	#N/A	#N/A	#N/A	#N/A	#N/A	#N/A	#N/A	#N/A	#N/A	#N/A
Ccel_1587	transcriptional regulator, XRE family	FALSE	FALSE	FALSE	FALSE	FALSE	FALSE	#N/A	#N/A	#N/A	#N/A	#N/A	#N/A	#N/A	#N/A	#N/A	#N/A	#N/A	#N/A	#N/A	#N/A	#N/A	#N/A
Ccel_1588	replication initiation factor	FALSE	FALSE	FALSE	FALSE	FALSE	FALSE	#N/A	#N/A	#N/A	#N/A	#N/A	#N/A	#N/A	#N/A	#N/A	#N/A	#N/A	#N/A	#N/A	#N/A	#N/A	#N/A
Ccel_1589	hypothetical protein	FALSE	FALSE	FALSE	FALSE	FALSE	FALSE	#N/A	#N/A	#N/A	#N/A	#N/A	#N/A	#N/A	#N/A	#N/A	#N/A	#N/A	#N/A	#N/A	#N/A	#N/A	#N/A
Ccel_1590	hypothetical protein	FALSE	FALSE	FALSE	FALSE	FALSE	FALSE	#N/A	#N/A	#N/A	#N/A	#N/A	#N/A	#N/A	#N/A	#N/A	#N/A	#N/A	#N/A	#N/A	#N/A	#N/A	#N/A
Ccel_1591	hypothetical protein	FALSE	FALSE	FALSE	FALSE	FALSE	FALSE	#N/A	#N/A	#N/A	#N/A	#N/A	#N/A	#N/A	#N/A	#N/A	#N/A	#N/A	#N/A	#N/A	#N/A	#N/A	#N/A
Ccel_1592	hypothetical protein	FALSE	FALSE	FALSE	FALSE	FALSE	FALSE	#N/A	#N/A	#N/A	#N/A	#N/A	#N/A	#N/A	#N/A	#N/A	#N/A	#N/A	#N/A	#N/A	#N/A	#N/A	#N/A
Ccel_1593	hypothetical protein	FALSE	FALSE	FALSE	FALSE	FALSE	FALSE	#N/A	#N/A	#N/A	#N/A	#N/A	#N/A	#N/A	#N/A	#N/A	#N/A	#N/A	#N/A	#N/A	#N/A	#N/A	#N/A
Ccel_1594	hypothetical protein	FALSE	FALSE	FALSE	FALSE	FALSE	FALSE	#N/A	#N/A	#N/A	#N/A	#N/A	#N/A	#N/A	#N/A	#N/A	#N/A	#N/A	#N/A	#N/A	#N/A	#N/A	#N/A
Ccel_1595	Integrase catalytic region	FALSE	FALSE	FALSE	FALSE	FALSE	FALSE	#N/A	#N/A	#N/A	#N/A	#N/A	#N/A	#N/A	#N/A	#N/A	#N/A	#N/A	#N/A	#N/A	#N/A	#N/A	#N/A
Ccel_1596	transposase IS3/IS911 family protein	FALSE	FALSE	FALSE	FALSE	FALSE	FALSE	#N/A	#N/A	#N/A	#N/A	#N/A	#N/A	#N/A	#N/A	#N/A	#N/A	#N/A	#N/A	#N/A	#N/A	#N/A	#N/A
Ccel_1597	glycoside hydrolase clan GH-D	FALSE	TRUE	FALSE	FALSE	TRUE	TRUE		-			0.598214	0.0269454	0.0108569	0.24983	0.0217137	0.499659	0.00743898	0.305113	-0.0760113	0.109148	-0.152023	0.218296
Ccel_1598	molybdopterin-guanine dinucleotide biosynthesis protein A	FALSE	FALSE	FALSE	FALSE	TRUE	FALSE					NA	NA	NA	NA	NA	NA	NA	NA	NA	NA	NA	NA
Ccel_1599	NifC-like ABC-type porter	FALSE	FALSE	FALSE	FALSE	FALSE	FALSE	#N/A	#N/A	#N/A	#N/A	#N/A	#N/A	#N/A	#N/A	#N/A	#N/A	#N/A	#N/A	#N/A	#N/A	#N/A	#N/A
Ccel_1600	molybdenum ABC transporter, periplasmic molybdate-binding protein	FALSE	FALSE	FALSE	FALSE	TRUE	FALSE					NA	NA	NA	NA	NA	NA	NA	NA	NA	NA	NA	NA
Ccel_1601	molybdenum cofactor synthesis domain protein	FALSE	FALSE	FALSE	FALSE	FALSE	FALSE	#N/A	#N/A	#N/A	#N/A	#N/A	#N/A	#N/A	#N/A	#N/A	#N/A	#N/A	#N/A	#N/A	#N/A	#N/A	#N/A
Ccel_1602	MOSC domain containing protein	FALSE	FALSE	FALSE	FALSE	FALSE	FALSE	#N/A	#N/A	#N/A	#N/A	#N/A	#N/A	#N/A	#N/A	#N/A	#N/A	#N/A	#N/A	#N/A	#N/A	#N/A	#N/A
Ccel_1603	molybdenum cofactor biosynthesis protein C	FALSE	FALSE	FALSE	FALSE	TRUE	FALSE					NA	NA	NA	NA	NA	NA	NA	NA	NA	NA	NA	NA
Ccel_1604	molybdenum cofactor biosynthesis protein A	FALSE	FALSE	FALSE	FALSE	TRUE	FALSE					NA	NA	NA	NA	NA	NA	NA	NA	NA	NA	NA	NA
Ccel_1605	molybdopterin-guanine dinucleotide biosynthesis protein B	FALSE	FALSE	FALSE	FALSE	FALSE	FALSE	#N/A	#N/A	#N/A	#N/A	#N/A	#N/A	#N/A	#N/A	#N/A	#N/A	#N/A	#N/A	#N/A	#N/A	#N/A	#N/A
Ccel_1606	molybdenum cofactor synthesis domain protein	FALSE	FALSE	FALSE	FALSE	TRUE	FALSE					NA	NA	NA	NA	NA	NA	NA	NA	NA	NA	NA	NA
Ccel_1607	Electron transfer flavoprotein alpha subunit	FALSE	FALSE	FALSE	FALSE	FALSE	FALSE	#N/A	#N/A	#N/A	#N/A	#N/A	#N/A	#N/A	#N/A	#N/A	#N/A	#N/A	#N/A	#N/A	#N/A	#N/A	#N/A
Ccel_1608	Electron transfer flavoprotein alpha/beta-subunit	FALSE	FALSE	FALSE	FALSE	TRUE	FALSE					NA	NA	NA	NA	NA	NA	NA	NA	NA	NA	NA	NA
Ccel_1609	transcriptional regulator, MarR family	FALSE	FALSE	FALSE	FALSE	FALSE	FALSE	#N/A	#N/A	#N/A	#N/A	#N/A	#N/A	#N/A	#N/A	#N/A	#N/A	#N/A	#N/A	#N/A	#N/A	#N/A	#N/A
Ccel_1610	Radical SAM domain protein	FALSE	FALSE	FALSE	FALSE	FALSE	FALSE	#N/A	#N/A	#N/A	#N/A	#N/A	#N/A	#N/A	#N/A	#N/A	#N/A	#N/A	#N/A	#N/A	#N/A	#N/A	#N/A
Ccel_1611	dihydrodipicolinate synthase	FALSE	FALSE	FALSE	FALSE	TRUE	TRUE	+	+			6.22813e-06	0.428778	0.136819	0.0690843	0.273638	0.138169	0.000132748	0.515397	0.0901961	0.0567734	0.180392	0.113547
Ccel_1612	aminotransferase class-III	FALSE	FALSE	FALSE	FALSE	TRUE	FALSE					NA	NA	NA	NA	NA	NA	NA	NA	NA	NA	NA	NA
Ccel_1613	hypothetical protein	FALSE	FALSE	FALSE	FALSE	FALSE	FALSE	#N/A	#N/A	#N/A	#N/A	#N/A	#N/A	#N/A	#N/A	#N/A	#N/A	#N/A	#N/A	#N/A	#N/A	#N/A	#N/A
Ccel_1614	oxidoreductase/nitrogenase component 1	FALSE	FALSE	FALSE	FALSE	FALSE	FALSE	#N/A	#N/A	#N/A	#N/A	#N/A	#N/A	#N/A	#N/A	#N/A	#N/A	#N/A	#N/A	#N/A	#N/A	#N/A	#N/A
Ccel_1615	oxidoreductase/nitrogenase component 1	FALSE	FALSE	FALSE	FALSE	FALSE	FALSE	#N/A	#N/A	#N/A	#N/A	#N/A	#N/A	#N/A	#N/A	#N/A	#N/A	#N/A	#N/A	#N/A	#N/A	#N/A	#N/A
Ccel_1616	NifH/frxC-family protein	FALSE	FALSE	FALSE	FALSE	FALSE	FALSE	#N/A	#N/A	#N/A	#N/A	#N/A	#N/A	#N/A	#N/A	#N/A	#N/A	#N/A	#N/A	#N/A	#N/A	#N/A	#N/A
Ccel_1617	GCN5-related N-acetyltransferase	FALSE	FALSE	FALSE	FALSE	FALSE	FALSE	#N/A	#N/A	#N/A	#N/A	#N/A	#N/A	#N/A	#N/A	#N/A	#N/A	#N/A	#N/A	#N/A	#N/A	#N/A	#N/A
Ccel_1618	phospho-2-dehydro-3-deoxyheptonate aldolase	FALSE	FALSE	FALSE	FALSE	FALSE	FALSE	#N/A	#N/A	#N/A	#N/A	#N/A	#N/A	#N/A	#N/A	#N/A	#N/A	#N/A	#N/A	#N/A	#N/A	#N/A	#N/A
Ccel_1619	hypothetical protein	FALSE	FALSE	FALSE	FALSE	FALSE	FALSE	#N/A	#N/A	#N/A	#N/A	#N/A	#N/A	#N/A	#N/A	#N/A	#N/A	#N/A	#N/A	#N/A	#N/A	#N/A	#N/A
Ccel_1620	bacilysin biosynthesis protein BacA-like protein	FALSE	FALSE	FALSE	FALSE	FALSE	FALSE	#N/A	#N/A	#N/A	#N/A	#N/A	#N/A	#N/A	#N/A	#N/A	#N/A	#N/A	#N/A	#N/A	#N/A	#N/A	#N/A
Ccel_1621	3-isopropylmalate dehydratase, small subunit	FALSE	FALSE	FALSE	FALSE	FALSE	FALSE	#N/A	#N/A	#N/A	#N/A	#N/A	#N/A	#N/A	#N/A	#N/A	#N/A	#N/A	#N/A	#N/A	#N/A	#N/A	#N/A
Ccel_1622	homoaconitate hydratase family protein	FALSE	FALSE	FALSE	FALSE	FALSE	FALSE	#N/A	#N/A	#N/A	#N/A	#N/A	#N/A	#N/A	#N/A	#N/A	#N/A	#N/A	#N/A	#N/A	#N/A	#N/A	#N/A
Ccel_1623	Cupin 2 conserved barrel domain protein	FALSE	FALSE	FALSE	FALSE	TRUE	FALSE					NA	NA	NA	NA	NA	NA	NA	NA	NA	NA	NA	NA
Ccel_1624	pyruvate carboxyltransferase	FALSE	FALSE	FALSE	FALSE	FALSE	FALSE	#N/A	#N/A	#N/A	#N/A	#N/A	#N/A	#N/A	#N/A	#N/A	#N/A	#N/A	#N/A	#N/A	#N/A	#N/A	#N/A
Ccel_1625	acyl-CoA dehydrogenase domain protein	FALSE	FALSE	FALSE	FALSE	FALSE	FALSE	#N/A	#N/A	#N/A	#N/A	#N/A	#N/A	#N/A	#N/A	#N/A	#N/A	#N/A	#N/A	#N/A	#N/A	#N/A	#N/A
Ccel_1626	AMP-dependent synthetase and ligase	FALSE	FALSE	FALSE	FALSE	FALSE	FALSE	#N/A	#N/A	#N/A	#N/A	#N/A	#N/A	#N/A	#N/A	#N/A	#N/A	#N/A	#N/A	#N/A	#N/A	#N/A	#N/A
Ccel_1627	hypothetical protein	FALSE	FALSE	FALSE	FALSE	FALSE	FALSE	#N/A	#N/A	#N/A	#N/A	#N/A	#N/A	#N/A	#N/A	#N/A	#N/A	#N/A	#N/A	#N/A	#N/A	#N/A	#N/A
Ccel_1628	3-oxoacyl-(acyl-carrier-protein)-like protein	FALSE	FALSE	FALSE	FALSE	TRUE	FALSE					0.342577	NA	0.0564805	NA	0.112961	NA	0.357832	NA	0.0548225	NA	0.109645	NA
Ccel_1629	hypothetical protein	FALSE	FALSE	FALSE	FALSE	FALSE	FALSE	#N/A	#N/A	#N/A	#N/A	#N/A	#N/A	#N/A	#N/A	#N/A	#N/A	#N/A	#N/A	#N/A	#N/A	#N/A	#N/A
Ccel_1630	pseudo	FALSE	FALSE	FALSE	FALSE	FALSE	FALSE	#N/A	#N/A	#N/A	#N/A	#N/A	#N/A	#N/A	#N/A	#N/A	#N/A	#N/A	#N/A	#N/A	#N/A	#N/A	#N/A
Ccel_1631	polar amino acid ABC transporter, inner membrane subunit	FALSE	FALSE	FALSE	FALSE	FALSE	FALSE	#N/A	#N/A	#N/A	#N/A	#N/A	#N/A	#N/A	#N/A	#N/A	#N/A	#N/A	#N/A	#N/A	#N/A	#N/A	#N/A
Ccel_1632	polar amino acid ABC transporter, inner membrane subunit	FALSE	FALSE	FALSE	FALSE	FALSE	FALSE	#N/A	#N/A	#N/A	#N/A	#N/A	#N/A	#N/A	#N/A	#N/A	#N/A	#N/A	#N/A	#N/A	#N/A	#N/A	#N/A
Ccel_1633	ABC transporter related	FALSE	FALSE	FALSE	FALSE	TRUE	FALSE					NA	NA	NA	NA	NA	NA	NA	NA	NA	NA	NA	NA
Ccel_1634	molybdopterin oxidoreductase	FALSE	FALSE	FALSE	FALSE	TRUE	FALSE					NA	NA	NA	NA	NA	NA	NA	NA	NA	NA	NA	NA
Ccel_1635	extracellular solute-binding protein family 3	FALSE	FALSE	FALSE	FALSE	FALSE	FALSE	#N/A	#N/A	#N/A	#N/A	#N/A	#N/A	#N/A	#N/A	#N/A	#N/A	#N/A	#N/A	#N/A	#N/A	#N/A	#N/A
Ccel_1636	NusG antitermination factor	FALSE	FALSE	FALSE	FALSE	FALSE	FALSE	#N/A	#N/A	#N/A	#N/A	#N/A	#N/A	#N/A	#N/A	#N/A	#N/A	#N/A	#N/A	#N/A	#N/A	#N/A	#N/A
Ccel_1637	hypothetical protein	FALSE	FALSE	FALSE	FALSE	TRUE	FALSE					NA	NA	NA	NA	NA	NA	NA	NA	NA	NA	NA	NA
Ccel_1638	dihydroxyacetone kinase, L subunit	FALSE	FALSE	FALSE	FALSE	TRUE	FALSE					NA	NA	NA	NA	NA	NA	NA	NA	NA	NA	NA	NA
Ccel_1639	Dak kinase	FALSE	FALSE	FALSE	FALSE	FALSE	FALSE	#N/A	#N/A	#N/A	#N/A	#N/A	#N/A	#N/A	#N/A	#N/A	#N/A	#N/A	#N/A	#N/A	#N/A	#N/A	#N/A
Ccel_1640	sugar-phosphate isomerase, RpiB/LacA/LacB family	FALSE	FALSE	FALSE	FALSE	TRUE	FALSE					NA	NA	NA	NA	NA	NA	NA	NA	NA	NA	NA	NA
Ccel_1641	short-chain dehydrogenase/reductase SDR	FALSE	FALSE	FALSE	FALSE	TRUE	FALSE					NA	NA	NA	NA	NA	NA	NA	NA	NA	NA	NA	NA
Ccel_1642	periplasmic binding protein/LacI transcriptional regulator	FALSE	FALSE	FALSE	FALSE	TRUE	FALSE					NA	NA	NA	NA	NA	NA	NA	NA	NA	NA	NA	NA
Ccel_1643	inner-membrane translocator	FALSE	FALSE	FALSE	FALSE	FALSE	FALSE	#N/A	#N/A	#N/A	#N/A	#N/A	#N/A	#N/A	#N/A	#N/A	#N/A	#N/A	#N/A	#N/A	#N/A	#N/A	#N/A
Ccel_1644	ABC transporter related	FALSE	FALSE	FALSE	FALSE	TRUE	FALSE					NA	NA	NA	NA	NA	NA	NA	NA	NA	NA	NA	NA
Ccel_1645	two component transcriptional regulator, AraC family	FALSE	FALSE	FALSE	FALSE	TRUE	FALSE					NA	NA	NA	NA	NA	NA	NA	NA	NA	NA	NA	NA
Ccel_1646	putative sensor with HAMP domain	FALSE	FALSE	FALSE	FALSE	FALSE	FALSE	#N/A	#N/A	#N/A	#N/A	#N/A	#N/A	#N/A	#N/A	#N/A	#N/A	#N/A	#N/A	#N/A	#N/A	#N/A	#N/A
Ccel_1647	Integral membrane protein TerC	FALSE	FALSE	FALSE	FALSE	FALSE	FALSE	#N/A	#N/A	#N/A	#N/A	#N/A	#N/A	#N/A	#N/A	#N/A	#N/A	#N/A	#N/A	#N/A	#N/A	#N/A	#N/A
Ccel_1648	glycoside hydrolase family 9	FALSE	TRUE	FALSE	FALSE	TRUE	TRUE	-			+	0.00383379	0.160808	-0.121349	0.0548789	-0.242697	0.109758	0.0215091	0.00403476	-0.0832402	0.147144	-0.16648	0.294288
Ccel_1649	protein of unknown function DUF81	FALSE	FALSE	FALSE	FALSE	FALSE	FALSE	#N/A	#N/A	#N/A	#N/A	#N/A	#N/A	#N/A	#N/A	#N/A	#N/A	#N/A	#N/A	#N/A	#N/A	#N/A	#N/A
Ccel_1650	protein of unknown function DUF1634	FALSE	FALSE	FALSE	FALSE	FALSE	FALSE	#N/A	#N/A	#N/A	#N/A	#N/A	#N/A	#N/A	#N/A	#N/A	#N/A	#N/A	#N/A	#N/A	#N/A	#N/A	#N/A
Ccel_1651	40-residue YVTN family beta-propeller repeat protein	FALSE	FALSE	FALSE	FALSE	TRUE	FALSE					NA	NA	NA	NA	NA	NA	NA	NA	NA	NA	NA	NA
Ccel_1652	NLP/P60 protein	FALSE	FALSE	FALSE	FALSE	FALSE	FALSE	#N/A	#N/A	#N/A	#N/A	#N/A	#N/A	#N/A	#N/A	#N/A	#N/A	#N/A	#N/A	#N/A	#N/A	#N/A	#N/A
Ccel_1653	hypothetical protein	FALSE	FALSE	FALSE	FALSE	FALSE	FALSE	#N/A	#N/A	#N/A	#N/A	#N/A	#N/A	#N/A	#N/A	#N/A	#N/A	#N/A	#N/A	#N/A	#N/A	#N/A	#N/A
Ccel_1654	integrase family protein	FALSE	FALSE	FALSE	FALSE	TRUE	FALSE					NA	NA	NA	NA	NA	NA	NA	NA	NA	NA	NA	NA
Ccel_1655	cellulosome protein dockerin type I	FALSE	TRUE	FALSE	FALSE	TRUE	TRUE	-				0.00121026	NA	-0.111966	NA	-0.223932	NA	0.0172336	NA	-0.0650556	NA	-0.130111	NA
Ccel_1656	Carbohydrate binding family 6	FALSE	TRUE	FALSE	FALSE	TRUE	FALSE					NA	NA	NA	NA	NA	NA	NA	NA	NA	NA	NA	NA
Ccel_1657	hypothetical protein	FALSE	FALSE	FALSE	FALSE	FALSE	FALSE	#N/A	#N/A	#N/A	#N/A	#N/A	#N/A	#N/A	#N/A	#N/A	#N/A	#N/A	#N/A	#N/A	#N/A	#N/A	#N/A
Ccel_1658	two component transcriptional regulator, winged helix family	FALSE	FALSE	FALSE	FALSE	FALSE	FALSE	#N/A	#N/A	#N/A	#N/A	#N/A	#N/A	#N/A	#N/A	#N/A	#N/A	#N/A	#N/A	#N/A	#N/A	#N/A	#N/A
Ccel_1659	histidine kinase	FALSE	FALSE	FALSE	FALSE	FALSE	FALSE	#N/A	#N/A	#N/A	#N/A	#N/A	#N/A	#N/A	#N/A	#N/A	#N/A	#N/A	#N/A	#N/A	#N/A	#N/A	#N/A
Ccel_1660	cytochrome c biogenesis protein transmembrane region	FALSE	FALSE	FALSE	FALSE	FALSE	FALSE	#N/A	#N/A	#N/A	#N/A	#N/A	#N/A	#N/A	#N/A	#N/A	#N/A	#N/A	#N/A	#N/A	#N/A	#N/A	#N/A
Ccel_1661	alkyl hydroperoxide reductase/ Thiol specific antioxidant/ Mal allergen	FALSE	FALSE	FALSE	FALSE	FALSE	FALSE	#N/A	#N/A	#N/A	#N/A	#N/A	#N/A	#N/A	#N/A	#N/A	#N/A	#N/A	#N/A	#N/A	#N/A	#N/A	#N/A
Ccel_1662	major facilitator superfamily MFS_1	FALSE	FALSE	FALSE	FALSE	FALSE	FALSE	#N/A	#N/A	#N/A	#N/A	#N/A	#N/A	#N/A	#N/A	#N/A	#N/A	#N/A	#N/A	#N/A	#N/A	#N/A	#N/A
Ccel_1663	ROK family protein	FALSE	FALSE	FALSE	FALSE	FALSE	FALSE	#N/A	#N/A	#N/A	#N/A	#N/A	#N/A	#N/A	#N/A	#N/A	#N/A	#N/A	#N/A	#N/A	#N/A	#N/A	#N/A
Ccel_1664	hypothetical protein	FALSE	FALSE	FALSE	FALSE	FALSE	FALSE	#N/A	#N/A	#N/A	#N/A	#N/A	#N/A	#N/A	#N/A	#N/A	#N/A	#N/A	#N/A	#N/A	#N/A	#N/A	#N/A
Ccel_1665	Radical SAM domain protein	FALSE	FALSE	FALSE	FALSE	TRUE	FALSE					NA	NA	NA	NA	NA	NA	NA	NA	NA	NA	NA	NA
Ccel_1666	transposase IS3/IS911 family protein	FALSE	FALSE	FALSE	FALSE	FALSE	FALSE	#N/A	#N/A	#N/A	#N/A	#N/A	#N/A	#N/A	#N/A	#N/A	#N/A	#N/A	#N/A	#N/A	#N/A	#N/A	#N/A
Ccel_1667	transposase IS200-family protein	FALSE	FALSE	FALSE	FALSE	FALSE	FALSE	#N/A	#N/A	#N/A	#N/A	#N/A	#N/A	#N/A	#N/A	#N/A	#N/A	#N/A	#N/A	#N/A	#N/A	#N/A	#N/A
Ccel_1668	transposase IS200-family protein	FALSE	FALSE	FALSE	FALSE	FALSE	FALSE	#N/A	#N/A	#N/A	#N/A	#N/A	#N/A	#N/A	#N/A	#N/A	#N/A	#N/A	#N/A	#N/A	#N/A	#N/A	#N/A
Ccel_1669	BFD domain protein (2Fe-2S)-binding domain protein	FALSE	FALSE	FALSE	FALSE	FALSE	FALSE	#N/A	#N/A	#N/A	#N/A	#N/A	#N/A	#N/A	#N/A	#N/A	#N/A	#N/A	#N/A	#N/A	#N/A	#N/A	#N/A
Ccel_1670	glycoside hydrolase family 2 TIM barrel	FALSE	TRUE	FALSE	FALSE	FALSE	FALSE	#N/A	#N/A	#N/A	#N/A	#N/A	#N/A	#N/A	#N/A	#N/A	#N/A	#N/A	#N/A	#N/A	#N/A	#N/A	#N/A
Ccel_1671	PfkB domain protein	FALSE	FALSE	FALSE	FALSE	FALSE	FALSE	#N/A	#N/A	#N/A	#N/A	#N/A	#N/A	#N/A	#N/A	#N/A	#N/A	#N/A	#N/A	#N/A	#N/A	#N/A	#N/A
Ccel_1672	2-dehydro-3-deoxyphosphogluconate aldolase/4-hydroxy-2-oxoglutarate aldolase	FALSE	FALSE	FALSE	FALSE	TRUE	FALSE					NA	NA	NA	NA	NA	NA	NA	NA	NA	NA	NA	NA
Ccel_1673	short-chain dehydrogenase/reductase SDR	FALSE	FALSE	FALSE	FALSE	FALSE	FALSE	#N/A	#N/A	#N/A	#N/A	#N/A	#N/A	#N/A	#N/A	#N/A	#N/A	#N/A	#N/A	#N/A	#N/A	#N/A	#N/A
Ccel_1674	mannonate dehydratase	FALSE	FALSE	FALSE	FALSE	FALSE	FALSE	#N/A	#N/A	#N/A	#N/A	#N/A	#N/A	#N/A	#N/A	#N/A	#N/A	#N/A	#N/A	#N/A	#N/A	#N/A	#N/A
Ccel_1675	sugar (Glycoside-Pentoside-Hexuronide) transporter	FALSE	FALSE	FALSE	FALSE	FALSE	FALSE	#N/A	#N/A	#N/A	#N/A	#N/A	#N/A	#N/A	#N/A	#N/A	#N/A	#N/A	#N/A	#N/A	#N/A	#N/A	#N/A
Ccel_1676	Glucuronate isomerase	FALSE	FALSE	FALSE	FALSE	TRUE	FALSE					NA	NA	NA	NA	NA	NA	NA	NA	NA	NA	NA	NA
Ccel_1677	DSBA oxidoreductase	FALSE	FALSE	FALSE	FALSE	FALSE	FALSE	#N/A	#N/A	#N/A	#N/A	#N/A	#N/A	#N/A	#N/A	#N/A	#N/A	#N/A	#N/A	#N/A	#N/A	#N/A	#N/A
Ccel_1678	transcriptional regulator, Crp/Fnr family	FALSE	FALSE	FALSE	FALSE	FALSE	FALSE	#N/A	#N/A	#N/A	#N/A	#N/A	#N/A	#N/A	#N/A	#N/A	#N/A	#N/A	#N/A	#N/A	#N/A	#N/A	#N/A
Ccel_1679	zinc finger CDGSH-type domain protein	FALSE	FALSE	FALSE	FALSE	FALSE	FALSE	#N/A	#N/A	#N/A	#N/A	#N/A	#N/A	#N/A	#N/A	#N/A	#N/A	#N/A	#N/A	#N/A	#N/A	#N/A	#N/A
Ccel_1680	glycine hydroxymethyltransferase	FALSE	FALSE	FALSE	FALSE	TRUE	TRUE	+				0.0024166	0.014899	0.118148	-0.207661	0.236297	-0.415322	0.0215091	0.123873	0.0736053	0.11216	0.147211	0.224319
Ccel_1681	AIR synthase related protein domain protein	FALSE	FALSE	FALSE	FALSE	FALSE	FALSE	#N/A	#N/A	#N/A	#N/A	#N/A	#N/A	#N/A	#N/A	#N/A	#N/A	#N/A	#N/A	#N/A	#N/A	#N/A	#N/A
Ccel_1682	hypothetical protein	FALSE	FALSE	FALSE	FALSE	TRUE	FALSE					NA	NA	NA	NA	NA	NA	NA	NA	NA	NA	NA	NA
Ccel_1683	thiamine biosynthesis/tRNA modification protein ThiI	FALSE	FALSE	FALSE	FALSE	FALSE	FALSE	#N/A	#N/A	#N/A	#N/A	#N/A	#N/A	#N/A	#N/A	#N/A	#N/A	#N/A	#N/A	#N/A	#N/A	#N/A	#N/A
Ccel_1684	aminotransferase class V	FALSE	FALSE	FALSE	FALSE	FALSE	FALSE	#N/A	#N/A	#N/A	#N/A	#N/A	#N/A	#N/A	#N/A	#N/A	#N/A	#N/A	#N/A	#N/A	#N/A	#N/A	#N/A
Ccel_1685	hypothetical protein	FALSE	FALSE	FALSE	FALSE	FALSE	FALSE	#N/A	#N/A	#N/A	#N/A	#N/A	#N/A	#N/A	#N/A	#N/A	#N/A	#N/A	#N/A	#N/A	#N/A	#N/A	#N/A
Ccel_1686	NADH ubiquinone oxidoreductase 20 kDa subunit	FALSE	FALSE	FALSE	FALSE	FALSE	FALSE	#N/A	#N/A	#N/A	#N/A	#N/A	#N/A	#N/A	#N/A	#N/A	#N/A	#N/A	#N/A	#N/A	#N/A	#N/A	#N/A
Ccel_1687	NADH dehydrogenase (ubiquinone) 30 kDa subunit	FALSE	FALSE	FALSE	FALSE	TRUE	FALSE			-	+	NA	2.50759e-12	NA	-1.91919	NA	-3.83838	NA	2.50759e-12	NA	1.91919	NA	3.83838
Ccel_1688	NADH/Ubiquinone/plastoquinone (complex I)	FALSE	FALSE	FALSE	FALSE	FALSE	FALSE	#N/A	#N/A	#N/A	#N/A	#N/A	#N/A	#N/A	#N/A	#N/A	#N/A	#N/A	#N/A	#N/A	#N/A	#N/A	#N/A
Ccel_1689	hydrogenase, membrane subunit 2-like protein	FALSE	FALSE	FALSE	FALSE	FALSE	FALSE	#N/A	#N/A	#N/A	#N/A	#N/A	#N/A	#N/A	#N/A	#N/A	#N/A	#N/A	#N/A	#N/A	#N/A	#N/A	#N/A
Ccel_1690	respiratory-chain NADH dehydrogenase, subunit 1	FALSE	FALSE	FALSE	FALSE	FALSE	FALSE	#N/A	#N/A	#N/A	#N/A	#N/A	#N/A	#N/A	#N/A	#N/A	#N/A	#N/A	#N/A	#N/A	#N/A	#N/A	#N/A
Ccel_1691	NADH/Ubiquinone/plastoquinone (complex I)	FALSE	FALSE	FALSE	FALSE	FALSE	FALSE	#N/A	#N/A	#N/A	#N/A	#N/A	#N/A	#N/A	#N/A	#N/A	#N/A	#N/A	#N/A	#N/A	#N/A	#N/A	#N/A
Ccel_1692	Peptidoglycan-binding LysM	FALSE	FALSE	FALSE	FALSE	FALSE	FALSE	#N/A	#N/A	#N/A	#N/A	#N/A	#N/A	#N/A	#N/A	#N/A	#N/A	#N/A	#N/A	#N/A	#N/A	#N/A	#N/A
Ccel_1693	SOS-response transcriptional repressor, LexA	FALSE	FALSE	FALSE	FALSE	TRUE	FALSE					0.236905	NA	0.0413377	NA	0.0826754	NA	0.264176	NA	-0.0399563	NA	-0.0799125	NA
Ccel_1694	RNA chaperone Hfq	FALSE	FALSE	FALSE	FALSE	FALSE	FALSE	#N/A	#N/A	#N/A	#N/A	#N/A	#N/A	#N/A	#N/A	#N/A	#N/A	#N/A	#N/A	#N/A	#N/A	#N/A	#N/A
Ccel_1695	tRNA delta(2)-isopentenylpyrophosphate transferase	FALSE	FALSE	FALSE	FALSE	FALSE	FALSE	#N/A	#N/A	#N/A	#N/A	#N/A	#N/A	#N/A	#N/A	#N/A	#N/A	#N/A	#N/A	#N/A	#N/A	#N/A	#N/A
Ccel_1696	DNA mismatch repair protein MutL	FALSE	FALSE	FALSE	FALSE	FALSE	FALSE	#N/A	#N/A	#N/A	#N/A	#N/A	#N/A	#N/A	#N/A	#N/A	#N/A	#N/A	#N/A	#N/A	#N/A	#N/A	#N/A
Ccel_1697	DNA mismatch repair protein MutS	FALSE	FALSE	FALSE	FALSE	FALSE	FALSE	#N/A	#N/A	#N/A	#N/A	#N/A	#N/A	#N/A	#N/A	#N/A	#N/A	#N/A	#N/A	#N/A	#N/A	#N/A	#N/A
Ccel_1698	hypothetical protein	FALSE	FALSE	FALSE	FALSE	FALSE	FALSE	#N/A	#N/A	#N/A	#N/A	#N/A	#N/A	#N/A	#N/A	#N/A	#N/A	#N/A	#N/A	#N/A	#N/A	#N/A	#N/A
Ccel_1699	RNA modification enzyme, MiaB family	FALSE	FALSE	FALSE	FALSE	FALSE	FALSE	#N/A	#N/A	#N/A	#N/A	#N/A	#N/A	#N/A	#N/A	#N/A	#N/A	#N/A	#N/A	#N/A	#N/A	#N/A	#N/A
Ccel_1700	GCN5-related N-acetyltransferase	FALSE	FALSE	FALSE	FALSE	FALSE	FALSE	#N/A	#N/A	#N/A	#N/A	#N/A	#N/A	#N/A	#N/A	#N/A	#N/A	#N/A	#N/A	#N/A	#N/A	#N/A	#N/A
Ccel_1701	thioesterase superfamily protein	FALSE	FALSE	FALSE	FALSE	FALSE	FALSE	#N/A	#N/A	#N/A	#N/A	#N/A	#N/A	#N/A	#N/A	#N/A	#N/A	#N/A	#N/A	#N/A	#N/A	#N/A	#N/A
Ccel_1702	hypothetical protein	FALSE	FALSE	FALSE	FALSE	FALSE	FALSE	#N/A	#N/A	#N/A	#N/A	#N/A	#N/A	#N/A	#N/A	#N/A	#N/A	#N/A	#N/A	#N/A	#N/A	#N/A	#N/A
Ccel_1703	peptidase S14 ClpP	FALSE	FALSE	FALSE	FALSE	FALSE	FALSE	#N/A	#N/A	#N/A	#N/A	#N/A	#N/A	#N/A	#N/A	#N/A	#N/A	#N/A	#N/A	#N/A	#N/A	#N/A	#N/A
Ccel_1704	dipicolinic acid synthetase, B subunit	FALSE	FALSE	FALSE	FALSE	FALSE	FALSE	#N/A	#N/A	#N/A	#N/A	#N/A	#N/A	#N/A	#N/A	#N/A	#N/A	#N/A	#N/A	#N/A	#N/A	#N/A	#N/A
Ccel_1705	dipicolinate synthase subunit A	FALSE	FALSE	FALSE	FALSE	FALSE	FALSE	#N/A	#N/A	#N/A	#N/A	#N/A	#N/A	#N/A	#N/A	#N/A	#N/A	#N/A	#N/A	#N/A	#N/A	#N/A	#N/A
Ccel_1706	peptidase M16 domain protein	FALSE	FALSE	FALSE	FALSE	FALSE	FALSE	#N/A	#N/A	#N/A	#N/A	#N/A	#N/A	#N/A	#N/A	#N/A	#N/A	#N/A	#N/A	#N/A	#N/A	#N/A	#N/A
Ccel_1707	3' exoribonuclease	FALSE	FALSE	FALSE	FALSE	TRUE	FALSE					0.63257	0.0725205	-0.0569274	-0.185867	-0.113855	-0.371734	0.88654	0.320053	0.0152268	-0.0964773	0.0304536	-0.192955
Ccel_1708	ribosomal protein S15	FALSE	FALSE	FALSE	FALSE	TRUE	FALSE					NA	NA	NA	NA	NA	NA	NA	NA	NA	NA	NA	NA
Ccel_1709	ATPase associated with various cellular activities AAA_3	FALSE	FALSE	FALSE	FALSE	TRUE	FALSE					0.340946	NA	0.0243914	NA	0.0487828	NA	0.0206826	NA	0.0694356	NA	0.138871	NA
Ccel_1710	protein of unknown function DUF58	FALSE	FALSE	FALSE	FALSE	FALSE	FALSE	#N/A	#N/A	#N/A	#N/A	#N/A	#N/A	#N/A	#N/A	#N/A	#N/A	#N/A	#N/A	#N/A	#N/A	#N/A	#N/A
Ccel_1711	transglutaminase domain protein	FALSE	FALSE	FALSE	FALSE	FALSE	FALSE	#N/A	#N/A	#N/A	#N/A	#N/A	#N/A	#N/A	#N/A	#N/A	#N/A	#N/A	#N/A	#N/A	#N/A	#N/A	#N/A
Ccel_1712	protein of unknown function DUF6 transmembrane	FALSE	FALSE	FALSE	FALSE	FALSE	FALSE	#N/A	#N/A	#N/A	#N/A	#N/A	#N/A	#N/A	#N/A	#N/A	#N/A	#N/A	#N/A	#N/A	#N/A	#N/A	#N/A
Ccel_1713	histidine kinase	FALSE	FALSE	FALSE	FALSE	TRUE	FALSE					NA	NA	NA	NA	NA	NA	NA	NA	NA	NA	NA	NA
Ccel_1714	two component transcriptional regulator, winged helix family	FALSE	FALSE	FALSE	FALSE	FALSE	FALSE	#N/A	#N/A	#N/A	#N/A	#N/A	#N/A	#N/A	#N/A	#N/A	#N/A	#N/A	#N/A	#N/A	#N/A	#N/A	#N/A
Ccel_1715	copper ion binding protein	FALSE	FALSE	FALSE	FALSE	FALSE	FALSE	#N/A	#N/A	#N/A	#N/A	#N/A	#N/A	#N/A	#N/A	#N/A	#N/A	#N/A	#N/A	#N/A	#N/A	#N/A	#N/A
Ccel_1716	hypothetical protein	FALSE	FALSE	FALSE	FALSE	FALSE	FALSE	#N/A	#N/A	#N/A	#N/A	#N/A	#N/A	#N/A	#N/A	#N/A	#N/A	#N/A	#N/A	#N/A	#N/A	#N/A	#N/A
Ccel_1717	cell envelope-related transcriptional attenuator	FALSE	FALSE	FALSE	FALSE	FALSE	FALSE	#N/A	#N/A	#N/A	#N/A	#N/A	#N/A	#N/A	#N/A	#N/A	#N/A	#N/A	#N/A	#N/A	#N/A	#N/A	#N/A
Ccel_1718	copper amine oxidase domain protein	FALSE	FALSE	FALSE	TRUE	TRUE	TRUE	+				0.00640172	NA	0.103383	NA	0.206766	NA	0.0690903	NA	0.0570723	NA	0.114145	NA
Ccel_1719	peptidase S1 and S6 chymotrypsin/Hap	FALSE	FALSE	FALSE	TRUE	TRUE	TRUE	+				0.00822796	NA	0.189721	NA	0.379442	NA	0.132479	NA	0.0884293	NA	0.176859	NA
Ccel_1720	hypothetical protein	FALSE	FALSE	FALSE	FALSE	FALSE	FALSE	#N/A	#N/A	#N/A	#N/A	#N/A	#N/A	#N/A	#N/A	#N/A	#N/A	#N/A	#N/A	#N/A	#N/A	#N/A	#N/A
Ccel_1721	Nitrilase/cyanide hydratase and apolipoprotein N-acyltransferase	FALSE	FALSE	FALSE	FALSE	FALSE	FALSE	#N/A	#N/A	#N/A	#N/A	#N/A	#N/A	#N/A	#N/A	#N/A	#N/A	#N/A	#N/A	#N/A	#N/A	#N/A	#N/A
Ccel_1722	protein of unknown function DUF711	FALSE	FALSE	FALSE	FALSE	TRUE	FALSE					NA	0.270092	NA	-0.0756971	NA	-0.151394	NA	0.257231	NA	-0.0778873	NA	-0.155775
Ccel_1723	ACT domain-containing protein	FALSE	FALSE	FALSE	FALSE	FALSE	FALSE	#N/A	#N/A	#N/A	#N/A	#N/A	#N/A	#N/A	#N/A	#N/A	#N/A	#N/A	#N/A	#N/A	#N/A	#N/A	#N/A
Ccel_1724	Radical SAM domain protein	FALSE	FALSE	FALSE	FALSE	FALSE	FALSE	#N/A	#N/A	#N/A	#N/A	#N/A	#N/A	#N/A	#N/A	#N/A	#N/A	#N/A	#N/A	#N/A	#N/A	#N/A	#N/A
Ccel_1725	hypothetical protein	FALSE	FALSE	FALSE	FALSE	FALSE	FALSE	#N/A	#N/A	#N/A	#N/A	#N/A	#N/A	#N/A	#N/A	#N/A	#N/A	#N/A	#N/A	#N/A	#N/A	#N/A	#N/A
Ccel_1726	UDP-N-acetylmuramoylalanine/D-glutamate ligase	FALSE	FALSE	FALSE	FALSE	FALSE	FALSE	#N/A	#N/A	#N/A	#N/A	#N/A	#N/A	#N/A	#N/A	#N/A	#N/A	#N/A	#N/A	#N/A	#N/A	#N/A	#N/A
Ccel_1727	MCP methyltransferase, CheR-type	FALSE	FALSE	FALSE	FALSE	TRUE	FALSE					NA	NA	NA	NA	NA	NA	NA	NA	NA	NA	NA	NA
Ccel_1728	hydroxymethylbutenyl pyrophosphate reductase	FALSE	FALSE	FALSE	FALSE	TRUE	TRUE	-	-			6.57394e-05	0.411753	-0.134698	0.0579856	-0.269396	0.115971	0.000102754	0.0367525	-0.126745	-0.165673	-0.253489	-0.331347
Ccel_1729	cytidylate kinase	FALSE	FALSE	FALSE	FALSE	FALSE	FALSE	#N/A	#N/A	#N/A	#N/A	#N/A	#N/A	#N/A	#N/A	#N/A	#N/A	#N/A	#N/A	#N/A	#N/A	#N/A	#N/A
Ccel_1730	chorismate mutase	FALSE	FALSE	FALSE	FALSE	FALSE	FALSE	#N/A	#N/A	#N/A	#N/A	#N/A	#N/A	#N/A	#N/A	#N/A	#N/A	#N/A	#N/A	#N/A	#N/A	#N/A	#N/A
Ccel_1731	hypothetical protein	FALSE	FALSE	FALSE	FALSE	FALSE	FALSE	#N/A	#N/A	#N/A	#N/A	#N/A	#N/A	#N/A	#N/A	#N/A	#N/A	#N/A	#N/A	#N/A	#N/A	#N/A	#N/A
Ccel_1732	hypothetical protein	FALSE	FALSE	FALSE	FALSE	FALSE	FALSE	#N/A	#N/A	#N/A	#N/A	#N/A	#N/A	#N/A	#N/A	#N/A	#N/A	#N/A	#N/A	#N/A	#N/A	#N/A	#N/A
Ccel_1733	HI0933 family protein	FALSE	FALSE	FALSE	FALSE	FALSE	FALSE	#N/A	#N/A	#N/A	#N/A	#N/A	#N/A	#N/A	#N/A	#N/A	#N/A	#N/A	#N/A	#N/A	#N/A	#N/A	#N/A
Ccel_1734	transcriptional regulator, RpiR family	FALSE	FALSE	FALSE	FALSE	TRUE	FALSE					NA	NA	NA	NA	NA	NA	NA	NA	NA	NA	NA	NA
Ccel_1735	hypothetical protein	FALSE	FALSE	FALSE	FALSE	FALSE	FALSE	#N/A	#N/A	#N/A	#N/A	#N/A	#N/A	#N/A	#N/A	#N/A	#N/A	#N/A	#N/A	#N/A	#N/A	#N/A	#N/A
Ccel_1736	Conserved carboxylase region	FALSE	FALSE	FALSE	FALSE	TRUE	FALSE					NA	NA	NA	NA	NA	NA	NA	NA	NA	NA	NA	NA
Ccel_1737	biotin/lipoyl attachment domain-containing protein	FALSE	FALSE	FALSE	FALSE	TRUE	TRUE		+			0.0840889	0.80694	0.125191	-0.0262552	0.250381	-0.0525103	0.00269634	0.78432	0.258728	0.0303624	0.517456	0.0607247
Ccel_1738	carboxyl transferase	FALSE	FALSE	FALSE	FALSE	TRUE	FALSE					NA	0.448074	NA	-0.0995274	NA	-0.199055	NA	0.490394	NA	-0.0956181	NA	-0.191236
Ccel_1739	RNA polymerase, sigma 28 subunit, SigI	FALSE	FALSE	FALSE	FALSE	TRUE	FALSE					NA	NA	NA	NA	NA	NA	NA	NA	NA	NA	NA	NA
Ccel_1740	hypothetical protein	FALSE	FALSE	FALSE	FALSE	FALSE	FALSE	#N/A	#N/A	#N/A	#N/A	#N/A	#N/A	#N/A	#N/A	#N/A	#N/A	#N/A	#N/A	#N/A	#N/A	#N/A	#N/A
Ccel_1741	putative rRNA methylase	FALSE	FALSE	FALSE	FALSE	FALSE	FALSE	#N/A	#N/A	#N/A	#N/A	#N/A	#N/A	#N/A	#N/A	#N/A	#N/A	#N/A	#N/A	#N/A	#N/A	#N/A	#N/A
Ccel_1742	hypothetical protein	FALSE	FALSE	FALSE	FALSE	FALSE	FALSE	#N/A	#N/A	#N/A	#N/A	#N/A	#N/A	#N/A	#N/A	#N/A	#N/A	#N/A	#N/A	#N/A	#N/A	#N/A	#N/A
Ccel_1743	pseudouridine synthase	FALSE	FALSE	FALSE	FALSE	FALSE	FALSE	#N/A	#N/A	#N/A	#N/A	#N/A	#N/A	#N/A	#N/A	#N/A	#N/A	#N/A	#N/A	#N/A	#N/A	#N/A	#N/A
Ccel_1744	sporulation protein YtfJ	FALSE	FALSE	FALSE	FALSE	FALSE	FALSE	#N/A	#N/A	#N/A	#N/A	#N/A	#N/A	#N/A	#N/A	#N/A	#N/A	#N/A	#N/A	#N/A	#N/A	#N/A	#N/A
Ccel_1745	hypothetical protein	FALSE	FALSE	FALSE	FALSE	FALSE	FALSE	#N/A	#N/A	#N/A	#N/A	#N/A	#N/A	#N/A	#N/A	#N/A	#N/A	#N/A	#N/A	#N/A	#N/A	#N/A	#N/A
Ccel_1746	chromosome segregation and condensation protein, ScpB	FALSE	FALSE	FALSE	FALSE	FALSE	FALSE	#N/A	#N/A	#N/A	#N/A	#N/A	#N/A	#N/A	#N/A	#N/A	#N/A	#N/A	#N/A	#N/A	#N/A	#N/A	#N/A
Ccel_1747	chromosome segregation and condensation protein ScpA	FALSE	FALSE	FALSE	FALSE	FALSE	FALSE	#N/A	#N/A	#N/A	#N/A	#N/A	#N/A	#N/A	#N/A	#N/A	#N/A	#N/A	#N/A	#N/A	#N/A	#N/A	#N/A
Ccel_1748	peptidase M50	FALSE	FALSE	FALSE	FALSE	FALSE	FALSE	#N/A	#N/A	#N/A	#N/A	#N/A	#N/A	#N/A	#N/A	#N/A	#N/A	#N/A	#N/A	#N/A	#N/A	#N/A	#N/A
Ccel_1749	peptidase S11 D-alanyl-D-alanine carboxypeptidase 1	FALSE	FALSE	FALSE	FALSE	TRUE	FALSE					NA	NA	NA	NA	NA	NA	NA	NA	NA	NA	NA	NA
Ccel_1750	pyrimidine-nucleoside phosphorylase	FALSE	FALSE	FALSE	FALSE	FALSE	FALSE	#N/A	#N/A	#N/A	#N/A	#N/A	#N/A	#N/A	#N/A	#N/A	#N/A	#N/A	#N/A	#N/A	#N/A	#N/A	#N/A
Ccel_1751	tyrosine recombinase XerD	FALSE	FALSE	FALSE	FALSE	FALSE	FALSE	#N/A	#N/A	#N/A	#N/A	#N/A	#N/A	#N/A	#N/A	#N/A	#N/A	#N/A	#N/A	#N/A	#N/A	#N/A	#N/A
Ccel_1752	stage II sporulation protein M	FALSE	FALSE	FALSE	FALSE	FALSE	FALSE	#N/A	#N/A	#N/A	#N/A	#N/A	#N/A	#N/A	#N/A	#N/A	#N/A	#N/A	#N/A	#N/A	#N/A	#N/A	#N/A
Ccel_1753	NUDIX hydrolase	FALSE	FALSE	FALSE	FALSE	FALSE	FALSE	#N/A	#N/A	#N/A	#N/A	#N/A	#N/A	#N/A	#N/A	#N/A	#N/A	#N/A	#N/A	#N/A	#N/A	#N/A	#N/A
Ccel_1754	ribonuclease H	FALSE	FALSE	FALSE	FALSE	FALSE	FALSE	#N/A	#N/A	#N/A	#N/A	#N/A	#N/A	#N/A	#N/A	#N/A	#N/A	#N/A	#N/A	#N/A	#N/A	#N/A	#N/A
Ccel_1755	pyrroline-5-carboxylate reductase	FALSE	FALSE	FALSE	FALSE	TRUE	FALSE					NA	NA	NA	NA	NA	NA	NA	NA	NA	NA	NA	NA
Ccel_1756	phenylacetate--CoA ligase	FALSE	FALSE	FALSE	FALSE	TRUE	FALSE					NA	NA	NA	NA	NA	NA	NA	NA	NA	NA	NA	NA
Ccel_1757	L-lactate permease, putative	FALSE	FALSE	FALSE	FALSE	TRUE	FALSE					NA	NA	NA	NA	NA	NA	NA	NA	NA	NA	NA	NA
Ccel_1758	hypothetical protein	FALSE	FALSE	FALSE	FALSE	TRUE	FALSE					NA	NA	NA	NA	NA	NA	NA	NA	NA	NA	NA	NA
Ccel_1759	RNA-metabolising metallo-beta-lactamase	FALSE	FALSE	FALSE	FALSE	TRUE	FALSE					NA	NA	NA	NA	NA	NA	NA	NA	NA	NA	NA	NA
Ccel_1760	peptidase M42 family protein	FALSE	FALSE	FALSE	FALSE	TRUE	FALSE					NA	NA	NA	NA	NA	NA	NA	NA	NA	NA	NA	NA
Ccel_1761	peptidase M42 family protein	FALSE	FALSE	FALSE	FALSE	FALSE	FALSE	#N/A	#N/A	#N/A	#N/A	#N/A	#N/A	#N/A	#N/A	#N/A	#N/A	#N/A	#N/A	#N/A	#N/A	#N/A	#N/A
Ccel_1762	peptidase M42 family protein	FALSE	FALSE	FALSE	FALSE	FALSE	FALSE	#N/A	#N/A	#N/A	#N/A	#N/A	#N/A	#N/A	#N/A	#N/A	#N/A	#N/A	#N/A	#N/A	#N/A	#N/A	#N/A
Ccel_1763	hypothetical protein	FALSE	FALSE	FALSE	FALSE	FALSE	FALSE	#N/A	#N/A	#N/A	#N/A	#N/A	#N/A	#N/A	#N/A	#N/A	#N/A	#N/A	#N/A	#N/A	#N/A	#N/A	#N/A
Ccel_1764	oligopeptide/dipeptide ABC transporter, ATPase subunit	FALSE	FALSE	FALSE	FALSE	TRUE	FALSE					NA	NA	NA	NA	NA	NA	NA	NA	NA	NA	NA	NA
Ccel_1765	oligopeptide/dipeptide ABC transporter, ATPase subunit	FALSE	FALSE	FALSE	FALSE	FALSE	FALSE	#N/A	#N/A	#N/A	#N/A	#N/A	#N/A	#N/A	#N/A	#N/A	#N/A	#N/A	#N/A	#N/A	#N/A	#N/A	#N/A
Ccel_1766	binding-protein-dependent transport systems inner membrane component	FALSE	FALSE	FALSE	FALSE	FALSE	FALSE	#N/A	#N/A	#N/A	#N/A	#N/A	#N/A	#N/A	#N/A	#N/A	#N/A	#N/A	#N/A	#N/A	#N/A	#N/A	#N/A
Ccel_1767	binding-protein-dependent transport systems inner membrane component	FALSE	FALSE	FALSE	FALSE	FALSE	FALSE	#N/A	#N/A	#N/A	#N/A	#N/A	#N/A	#N/A	#N/A	#N/A	#N/A	#N/A	#N/A	#N/A	#N/A	#N/A	#N/A
Ccel_1768	extracellular solute-binding protein family 5	FALSE	FALSE	FALSE	TRUE	TRUE	TRUE		+	-	+	0.521011	0.00234617	0.0199663	-0.0997653	0.0399326	-0.199531	0.0024166	0.00404759	0.134572	0.088821	0.269144	0.177642
Ccel_1769	ABC transporter related	FALSE	FALSE	FALSE	FALSE	FALSE	FALSE	#N/A	#N/A	#N/A	#N/A	#N/A	#N/A	#N/A	#N/A	#N/A	#N/A	#N/A	#N/A	#N/A	#N/A	#N/A	#N/A
Ccel_1770	ABC transporter related	FALSE	FALSE	FALSE	FALSE	FALSE	FALSE	#N/A	#N/A	#N/A	#N/A	#N/A	#N/A	#N/A	#N/A	#N/A	#N/A	#N/A	#N/A	#N/A	#N/A	#N/A	#N/A
Ccel_1771	protein of unknown function DUF795	FALSE	FALSE	FALSE	FALSE	FALSE	FALSE	#N/A	#N/A	#N/A	#N/A	#N/A	#N/A	#N/A	#N/A	#N/A	#N/A	#N/A	#N/A	#N/A	#N/A	#N/A	#N/A
Ccel_1772	beta-lactamase domain protein	FALSE	FALSE	FALSE	FALSE	FALSE	FALSE	#N/A	#N/A	#N/A	#N/A	#N/A	#N/A	#N/A	#N/A	#N/A	#N/A	#N/A	#N/A	#N/A	#N/A	#N/A	#N/A
Ccel_1773	glycosyl transferase group 1	FALSE	TRUE	FALSE	FALSE	FALSE	FALSE	#N/A	#N/A	#N/A	#N/A	#N/A	#N/A	#N/A	#N/A	#N/A	#N/A	#N/A	#N/A	#N/A	#N/A	#N/A	#N/A
Ccel_1774	recombination helicase AddA	FALSE	FALSE	FALSE	FALSE	TRUE	FALSE					NA	NA	NA	NA	NA	NA	NA	NA	NA	NA	NA	NA
Ccel_1775	ATP-dependent nuclease subunit B	FALSE	FALSE	FALSE	FALSE	TRUE	FALSE					NA	NA	NA	NA	NA	NA	NA	NA	NA	NA	NA	NA
Ccel_1776	Abortive infection protein	FALSE	FALSE	FALSE	FALSE	FALSE	FALSE	#N/A	#N/A	#N/A	#N/A	#N/A	#N/A	#N/A	#N/A	#N/A	#N/A	#N/A	#N/A	#N/A	#N/A	#N/A	#N/A
Ccel_1777	CoA-binding domain protein	FALSE	FALSE	FALSE	FALSE	FALSE	FALSE	#N/A	#N/A	#N/A	#N/A	#N/A	#N/A	#N/A	#N/A	#N/A	#N/A	#N/A	#N/A	#N/A	#N/A	#N/A	#N/A
Ccel_1778	amine oxidase	FALSE	FALSE	FALSE	FALSE	FALSE	FALSE	#N/A	#N/A	#N/A	#N/A	#N/A	#N/A	#N/A	#N/A	#N/A	#N/A	#N/A	#N/A	#N/A	#N/A	#N/A	#N/A
Ccel_1779	thioredoxin reductase	FALSE	FALSE	FALSE	FALSE	TRUE	FALSE					NA	NA	NA	NA	NA	NA	NA	NA	NA	NA	NA	NA
Ccel_1780	putative signal transduction protein with CBS domains	FALSE	FALSE	FALSE	FALSE	FALSE	FALSE	#N/A	#N/A	#N/A	#N/A	#N/A	#N/A	#N/A	#N/A	#N/A	#N/A	#N/A	#N/A	#N/A	#N/A	#N/A	#N/A
Ccel_1781	transcriptional regulator, MerR family	FALSE	FALSE	FALSE	FALSE	FALSE	FALSE	#N/A	#N/A	#N/A	#N/A	#N/A	#N/A	#N/A	#N/A	#N/A	#N/A	#N/A	#N/A	#N/A	#N/A	#N/A	#N/A
Ccel_1782	rubrerythrin family protein	FALSE	FALSE	FALSE	FALSE	FALSE	FALSE	#N/A	#N/A	#N/A	#N/A	#N/A	#N/A	#N/A	#N/A	#N/A	#N/A	#N/A	#N/A	#N/A	#N/A	#N/A	#N/A
Ccel_1783	pseudo	FALSE	FALSE	FALSE	FALSE	FALSE	FALSE	#N/A	#N/A	#N/A	#N/A	#N/A	#N/A	#N/A	#N/A	#N/A	#N/A	#N/A	#N/A	#N/A	#N/A	#N/A	#N/A
Ccel_1784	ErfK/YbiS/YcfS/YnhG family protein	FALSE	FALSE	FALSE	FALSE	FALSE	FALSE	#N/A	#N/A	#N/A	#N/A	#N/A	#N/A	#N/A	#N/A	#N/A	#N/A	#N/A	#N/A	#N/A	#N/A	#N/A	#N/A
Ccel_1785	aspartate 1-decarboxylase	FALSE	FALSE	FALSE	FALSE	FALSE	FALSE	#N/A	#N/A	#N/A	#N/A	#N/A	#N/A	#N/A	#N/A	#N/A	#N/A	#N/A	#N/A	#N/A	#N/A	#N/A	#N/A
Ccel_1786	pantoate/beta-alanine ligase	FALSE	FALSE	FALSE	FALSE	TRUE	FALSE					NA	NA	NA	NA	NA	NA	NA	NA	NA	NA	NA	NA
Ccel_1787	3-methyl-2-oxobutanoate hydroxymethyltransferase	FALSE	FALSE	FALSE	FALSE	TRUE	FALSE					NA	NA	NA	NA	NA	NA	NA	NA	NA	NA	NA	NA
Ccel_1788	hypothetical protein	FALSE	FALSE	FALSE	FALSE	FALSE	FALSE	#N/A	#N/A	#N/A	#N/A	#N/A	#N/A	#N/A	#N/A	#N/A	#N/A	#N/A	#N/A	#N/A	#N/A	#N/A	#N/A
Ccel_1789	glycyl-tRNA synthetase	FALSE	FALSE	FALSE	FALSE	TRUE	FALSE			+		0.109146	0	0.086015	0.182016	0.17203	0.364032	0.0790864	0.0331368	0.0959843	-0.0735914	0.191969	-0.147183
Ccel_1790	DNA-directed RNA polymerase, omega subunit	FALSE	FALSE	FALSE	FALSE	FALSE	FALSE	#N/A	#N/A	#N/A	#N/A	#N/A	#N/A	#N/A	#N/A	#N/A	#N/A	#N/A	#N/A	#N/A	#N/A	#N/A	#N/A
Ccel_1791	guanylate kinase	FALSE	FALSE	FALSE	FALSE	TRUE	FALSE					NA	NA	NA	NA	NA	NA	NA	NA	NA	NA	NA	NA
Ccel_1792	protein of unknown function DUF370	FALSE	FALSE	FALSE	FALSE	TRUE	FALSE					0.050712	NA	0.0715664	NA	0.143133	NA	0.0204886	NA	0.0911347	NA	0.182269	NA
Ccel_1793	YicC domain protein	FALSE	FALSE	FALSE	FALSE	TRUE	FALSE					NA	0.2046	NA	-0.0641868	NA	-0.128374	NA	0.754623	NA	-0.0126981	NA	-0.0253962
Ccel_1794	response regulator receiver protein	FALSE	FALSE	FALSE	FALSE	FALSE	FALSE	#N/A	#N/A	#N/A	#N/A	#N/A	#N/A	#N/A	#N/A	#N/A	#N/A	#N/A	#N/A	#N/A	#N/A	#N/A	#N/A
Ccel_1795	protein of unknown function DUF558	FALSE	FALSE	FALSE	FALSE	FALSE	FALSE	#N/A	#N/A	#N/A	#N/A	#N/A	#N/A	#N/A	#N/A	#N/A	#N/A	#N/A	#N/A	#N/A	#N/A	#N/A	#N/A
Ccel_1796	ribosomal protein L11 methyltransferase	FALSE	FALSE	FALSE	FALSE	FALSE	FALSE	#N/A	#N/A	#N/A	#N/A	#N/A	#N/A	#N/A	#N/A	#N/A	#N/A	#N/A	#N/A	#N/A	#N/A	#N/A	#N/A
Ccel_1797	chaperone protein DnaJ	FALSE	FALSE	FALSE	FALSE	TRUE	FALSE					NA	NA	NA	NA	NA	NA	NA	NA	NA	NA	NA	NA
Ccel_1798	chaperone protein DnaK	FALSE	FALSE	FALSE	FALSE	TRUE	FALSE					0.152993	0.77154	0.0266319	-0.0101092	0.0532637	-0.0202184	0.0319386	0.214086	0.0438876	0.0442147	0.0877751	0.0884293
Ccel_1799	GrpE protein	FALSE	FALSE	FALSE	FALSE	FALSE	FALSE	#N/A	#N/A	#N/A	#N/A	#N/A	#N/A	#N/A	#N/A	#N/A	#N/A	#N/A	#N/A	#N/A	#N/A	#N/A	#N/A
Ccel_1800	heat-inducible transcription repressor HrcA	FALSE	FALSE	FALSE	FALSE	FALSE	FALSE	#N/A	#N/A	#N/A	#N/A	#N/A	#N/A	#N/A	#N/A	#N/A	#N/A	#N/A	#N/A	#N/A	#N/A	#N/A	#N/A
Ccel_1801	hypothetical protein	FALSE	FALSE	FALSE	FALSE	FALSE	FALSE	#N/A	#N/A	#N/A	#N/A	#N/A	#N/A	#N/A	#N/A	#N/A	#N/A	#N/A	#N/A	#N/A	#N/A	#N/A	#N/A
Ccel_1802	aminotransferase class IV	FALSE	FALSE	FALSE	FALSE	TRUE	FALSE					NA	NA	NA	NA	NA	NA	NA	NA	NA	NA	NA	NA
Ccel_1803	metal dependent phosphohydrolase	FALSE	FALSE	FALSE	FALSE	FALSE	FALSE	#N/A	#N/A	#N/A	#N/A	#N/A	#N/A	#N/A	#N/A	#N/A	#N/A	#N/A	#N/A	#N/A	#N/A	#N/A	#N/A
Ccel_1804	deoxyguanosinetriphosphate triphosphohydrolase	FALSE	FALSE	FALSE	FALSE	TRUE	FALSE					NA	NA	NA	NA	NA	NA	NA	NA	NA	NA	NA	NA
Ccel_1805	hypothetical protein	FALSE	FALSE	FALSE	FALSE	FALSE	FALSE	#N/A	#N/A	#N/A	#N/A	#N/A	#N/A	#N/A	#N/A	#N/A	#N/A	#N/A	#N/A	#N/A	#N/A	#N/A	#N/A
Ccel_1806	hypothetical protein	FALSE	FALSE	FALSE	FALSE	FALSE	FALSE	#N/A	#N/A	#N/A	#N/A	#N/A	#N/A	#N/A	#N/A	#N/A	#N/A	#N/A	#N/A	#N/A	#N/A	#N/A	#N/A
Ccel_1807	sulfatase	FALSE	FALSE	FALSE	FALSE	FALSE	FALSE	#N/A	#N/A	#N/A	#N/A	#N/A	#N/A	#N/A	#N/A	#N/A	#N/A	#N/A	#N/A	#N/A	#N/A	#N/A	#N/A
Ccel_1808	hypothetical protein	FALSE	FALSE	FALSE	FALSE	FALSE	FALSE	#N/A	#N/A	#N/A	#N/A	#N/A	#N/A	#N/A	#N/A	#N/A	#N/A	#N/A	#N/A	#N/A	#N/A	#N/A	#N/A
Ccel_1809	cellulosome protein dockerin type I	FALSE	TRUE	FALSE	FALSE	TRUE	FALSE					NA	NA	NA	NA	NA	NA	NA	NA	NA	NA	NA	NA
Ccel_1810	transposase IS116/IS110/IS902 family protein	FALSE	FALSE	FALSE	FALSE	FALSE	FALSE	#N/A	#N/A	#N/A	#N/A	#N/A	#N/A	#N/A	#N/A	#N/A	#N/A	#N/A	#N/A	#N/A	#N/A	#N/A	#N/A
Ccel_1811	glycosyl transferase family 2	FALSE	TRUE	FALSE	FALSE	FALSE	FALSE	#N/A	#N/A	#N/A	#N/A	#N/A	#N/A	#N/A	#N/A	#N/A	#N/A	#N/A	#N/A	#N/A	#N/A	#N/A	#N/A
Ccel_1812	Endonuclease/exonuclease/phosphatase	FALSE	FALSE	FALSE	FALSE	FALSE	FALSE	#N/A	#N/A	#N/A	#N/A	#N/A	#N/A	#N/A	#N/A	#N/A	#N/A	#N/A	#N/A	#N/A	#N/A	#N/A	#N/A
Ccel_1813	glycosyl transferase family 2	FALSE	TRUE	FALSE	FALSE	FALSE	FALSE	#N/A	#N/A	#N/A	#N/A	#N/A	#N/A	#N/A	#N/A	#N/A	#N/A	#N/A	#N/A	#N/A	#N/A	#N/A	#N/A
Ccel_1814	aminotransferase class-III	FALSE	FALSE	FALSE	FALSE	TRUE	FALSE					NA	NA	NA	NA	NA	NA	NA	NA	NA	NA	NA	NA
Ccel_1815	NAD-dependent epimerase/dehydratase	FALSE	FALSE	FALSE	FALSE	FALSE	FALSE	#N/A	#N/A	#N/A	#N/A	#N/A	#N/A	#N/A	#N/A	#N/A	#N/A	#N/A	#N/A	#N/A	#N/A	#N/A	#N/A
Ccel_1816	glycosyl transferase family 2	FALSE	TRUE	FALSE	FALSE	FALSE	FALSE	#N/A	#N/A	#N/A	#N/A	#N/A	#N/A	#N/A	#N/A	#N/A	#N/A	#N/A	#N/A	#N/A	#N/A	#N/A	#N/A
Ccel_1817	polysaccharide biosynthesis protein	FALSE	FALSE	FALSE	FALSE	FALSE	FALSE	#N/A	#N/A	#N/A	#N/A	#N/A	#N/A	#N/A	#N/A	#N/A	#N/A	#N/A	#N/A	#N/A	#N/A	#N/A	#N/A
Ccel_1818	UbiA prenyltransferase	FALSE	FALSE	FALSE	FALSE	FALSE	FALSE	#N/A	#N/A	#N/A	#N/A	#N/A	#N/A	#N/A	#N/A	#N/A	#N/A	#N/A	#N/A	#N/A	#N/A	#N/A	#N/A
Ccel_1819	pseudo	FALSE	FALSE	FALSE	FALSE	FALSE	FALSE	#N/A	#N/A	#N/A	#N/A	#N/A	#N/A	#N/A	#N/A	#N/A	#N/A	#N/A	#N/A	#N/A	#N/A	#N/A	#N/A
Ccel_1820	transposase IS200-family protein	FALSE	FALSE	FALSE	FALSE	FALSE	FALSE	#N/A	#N/A	#N/A	#N/A	#N/A	#N/A	#N/A	#N/A	#N/A	#N/A	#N/A	#N/A	#N/A	#N/A	#N/A	#N/A
Ccel_1821	Integrase catalytic region	FALSE	FALSE	FALSE	FALSE	FALSE	FALSE	#N/A	#N/A	#N/A	#N/A	#N/A	#N/A	#N/A	#N/A	#N/A	#N/A	#N/A	#N/A	#N/A	#N/A	#N/A	#N/A
Ccel_1822	hypothetical protein	FALSE	FALSE	FALSE	FALSE	FALSE	FALSE	#N/A	#N/A	#N/A	#N/A	#N/A	#N/A	#N/A	#N/A	#N/A	#N/A	#N/A	#N/A	#N/A	#N/A	#N/A	#N/A
Ccel_1823	Integrase catalytic region	FALSE	FALSE	FALSE	FALSE	FALSE	FALSE	#N/A	#N/A	#N/A	#N/A	#N/A	#N/A	#N/A	#N/A	#N/A	#N/A	#N/A	#N/A	#N/A	#N/A	#N/A	#N/A
Ccel_1824	transposase IS3/IS911 family protein	FALSE	FALSE	FALSE	FALSE	FALSE	FALSE	#N/A	#N/A	#N/A	#N/A	#N/A	#N/A	#N/A	#N/A	#N/A	#N/A	#N/A	#N/A	#N/A	#N/A	#N/A	#N/A
Ccel_1825	hypothetical protein	FALSE	FALSE	FALSE	FALSE	FALSE	FALSE	#N/A	#N/A	#N/A	#N/A	#N/A	#N/A	#N/A	#N/A	#N/A	#N/A	#N/A	#N/A	#N/A	#N/A	#N/A	#N/A
Ccel_1826	DNA binding domain protein, excisionase family	FALSE	FALSE	FALSE	FALSE	FALSE	FALSE	#N/A	#N/A	#N/A	#N/A	#N/A	#N/A	#N/A	#N/A	#N/A	#N/A	#N/A	#N/A	#N/A	#N/A	#N/A	#N/A
Ccel_1827	NAD-dependent DNA ligase	FALSE	FALSE	FALSE	FALSE	FALSE	FALSE	#N/A	#N/A	#N/A	#N/A	#N/A	#N/A	#N/A	#N/A	#N/A	#N/A	#N/A	#N/A	#N/A	#N/A	#N/A	#N/A
Ccel_1828	transposase IS3/IS911 family protein	FALSE	FALSE	FALSE	FALSE	FALSE	FALSE	#N/A	#N/A	#N/A	#N/A	#N/A	#N/A	#N/A	#N/A	#N/A	#N/A	#N/A	#N/A	#N/A	#N/A	#N/A	#N/A
Ccel_1829	Integrase catalytic region	FALSE	FALSE	FALSE	FALSE	FALSE	FALSE	#N/A	#N/A	#N/A	#N/A	#N/A	#N/A	#N/A	#N/A	#N/A	#N/A	#N/A	#N/A	#N/A	#N/A	#N/A	#N/A
Ccel_1830	hypothetical protein	FALSE	FALSE	FALSE	FALSE	FALSE	FALSE	#N/A	#N/A	#N/A	#N/A	#N/A	#N/A	#N/A	#N/A	#N/A	#N/A	#N/A	#N/A	#N/A	#N/A	#N/A	#N/A
Ccel_1831	RelA/SpoT domain protein	FALSE	FALSE	FALSE	FALSE	TRUE	FALSE					NA	NA	NA	NA	NA	NA	NA	NA	NA	NA	NA	NA
Ccel_1832	Integrase catalytic region	FALSE	FALSE	FALSE	FALSE	FALSE	FALSE	#N/A	#N/A	#N/A	#N/A	#N/A	#N/A	#N/A	#N/A	#N/A	#N/A	#N/A	#N/A	#N/A	#N/A	#N/A	#N/A
Ccel_1833	pseudo	FALSE	FALSE	FALSE	FALSE	FALSE	FALSE	#N/A	#N/A	#N/A	#N/A	#N/A	#N/A	#N/A	#N/A	#N/A	#N/A	#N/A	#N/A	#N/A	#N/A	#N/A	#N/A
Ccel_1834	hypothetical protein	FALSE	FALSE	FALSE	FALSE	FALSE	FALSE	#N/A	#N/A	#N/A	#N/A	#N/A	#N/A	#N/A	#N/A	#N/A	#N/A	#N/A	#N/A	#N/A	#N/A	#N/A	#N/A
Ccel_1835	IS66 Orf2 family protein	FALSE	FALSE	FALSE	FALSE	FALSE	FALSE	#N/A	#N/A	#N/A	#N/A	#N/A	#N/A	#N/A	#N/A	#N/A	#N/A	#N/A	#N/A	#N/A	#N/A	#N/A	#N/A
Ccel_1836	transposase IS66	FALSE	FALSE	FALSE	FALSE	FALSE	FALSE	#N/A	#N/A	#N/A	#N/A	#N/A	#N/A	#N/A	#N/A	#N/A	#N/A	#N/A	#N/A	#N/A	#N/A	#N/A	#N/A
Ccel_1837	20S proteasome A and B subunits	FALSE	FALSE	FALSE	FALSE	TRUE	FALSE					NA	NA	NA	NA	NA	NA	NA	NA	NA	NA	NA	NA
Ccel_1838	Integrase catalytic region	FALSE	FALSE	FALSE	FALSE	FALSE	FALSE	#N/A	#N/A	#N/A	#N/A	#N/A	#N/A	#N/A	#N/A	#N/A	#N/A	#N/A	#N/A	#N/A	#N/A	#N/A	#N/A
Ccel_1839	peptidase U35 phage prohead HK97	FALSE	FALSE	FALSE	FALSE	FALSE	FALSE	#N/A	#N/A	#N/A	#N/A	#N/A	#N/A	#N/A	#N/A	#N/A	#N/A	#N/A	#N/A	#N/A	#N/A	#N/A	#N/A
Ccel_1840	hypothetical protein	FALSE	FALSE	FALSE	FALSE	FALSE	FALSE	#N/A	#N/A	#N/A	#N/A	#N/A	#N/A	#N/A	#N/A	#N/A	#N/A	#N/A	#N/A	#N/A	#N/A	#N/A	#N/A
Ccel_1841	RNA polymerase, sigma-24 subunit, ECF subfamily	FALSE	FALSE	FALSE	FALSE	FALSE	FALSE	#N/A	#N/A	#N/A	#N/A	#N/A	#N/A	#N/A	#N/A	#N/A	#N/A	#N/A	#N/A	#N/A	#N/A	#N/A	#N/A
Ccel_1842	hypothetical protein	FALSE	FALSE	FALSE	FALSE	FALSE	FALSE	#N/A	#N/A	#N/A	#N/A	#N/A	#N/A	#N/A	#N/A	#N/A	#N/A	#N/A	#N/A	#N/A	#N/A	#N/A	#N/A
Ccel_1843	hypothetical protein	FALSE	FALSE	FALSE	FALSE	FALSE	FALSE	#N/A	#N/A	#N/A	#N/A	#N/A	#N/A	#N/A	#N/A	#N/A	#N/A	#N/A	#N/A	#N/A	#N/A	#N/A	#N/A
Ccel_1844	hypothetical protein	FALSE	FALSE	FALSE	FALSE	FALSE	FALSE	#N/A	#N/A	#N/A	#N/A	#N/A	#N/A	#N/A	#N/A	#N/A	#N/A	#N/A	#N/A	#N/A	#N/A	#N/A	#N/A
Ccel_1845	hypothetical protein	FALSE	FALSE	FALSE	FALSE	FALSE	FALSE	#N/A	#N/A	#N/A	#N/A	#N/A	#N/A	#N/A	#N/A	#N/A	#N/A	#N/A	#N/A	#N/A	#N/A	#N/A	#N/A
Ccel_1846	hypothetical protein	FALSE	FALSE	FALSE	FALSE	FALSE	FALSE	#N/A	#N/A	#N/A	#N/A	#N/A	#N/A	#N/A	#N/A	#N/A	#N/A	#N/A	#N/A	#N/A	#N/A	#N/A	#N/A
Ccel_1847	hypothetical protein	FALSE	FALSE	FALSE	FALSE	FALSE	FALSE	#N/A	#N/A	#N/A	#N/A	#N/A	#N/A	#N/A	#N/A	#N/A	#N/A	#N/A	#N/A	#N/A	#N/A	#N/A	#N/A
Ccel_1848	hypothetical protein	FALSE	FALSE	FALSE	FALSE	FALSE	FALSE	#N/A	#N/A	#N/A	#N/A	#N/A	#N/A	#N/A	#N/A	#N/A	#N/A	#N/A	#N/A	#N/A	#N/A	#N/A	#N/A
Ccel_1849	integrase family protein	FALSE	FALSE	FALSE	FALSE	FALSE	FALSE	#N/A	#N/A	#N/A	#N/A	#N/A	#N/A	#N/A	#N/A	#N/A	#N/A	#N/A	#N/A	#N/A	#N/A	#N/A	#N/A
Ccel_1850	Integrase catalytic region	FALSE	FALSE	FALSE	FALSE	FALSE	FALSE	#N/A	#N/A	#N/A	#N/A	#N/A	#N/A	#N/A	#N/A	#N/A	#N/A	#N/A	#N/A	#N/A	#N/A	#N/A	#N/A
Ccel_1851	Cof-like hydrolase	FALSE	FALSE	FALSE	FALSE	FALSE	FALSE	#N/A	#N/A	#N/A	#N/A	#N/A	#N/A	#N/A	#N/A	#N/A	#N/A	#N/A	#N/A	#N/A	#N/A	#N/A	#N/A
Ccel_1852	transcriptional regulator, TraR/DksA family	FALSE	FALSE	FALSE	FALSE	FALSE	FALSE	#N/A	#N/A	#N/A	#N/A	#N/A	#N/A	#N/A	#N/A	#N/A	#N/A	#N/A	#N/A	#N/A	#N/A	#N/A	#N/A
Ccel_1853	hypothetical protein	FALSE	FALSE	FALSE	FALSE	FALSE	FALSE	#N/A	#N/A	#N/A	#N/A	#N/A	#N/A	#N/A	#N/A	#N/A	#N/A	#N/A	#N/A	#N/A	#N/A	#N/A	#N/A
Ccel_1854	3-dehydroquinate synthase	FALSE	FALSE	FALSE	FALSE	TRUE	FALSE					NA	NA	NA	NA	NA	NA	NA	NA	NA	NA	NA	NA
Ccel_1855	isoleucyl-tRNA synthetase	FALSE	FALSE	FALSE	FALSE	TRUE	FALSE					0.446658	0.859948	0.0330366	0.0106491	0.0660732	0.0212982	0.280759	0.255893	0.0470017	-0.0737365	0.0940034	-0.147473
Ccel_1856	hypothetical protein	FALSE	FALSE	FALSE	FALSE	FALSE	FALSE	#N/A	#N/A	#N/A	#N/A	#N/A	#N/A	#N/A	#N/A	#N/A	#N/A	#N/A	#N/A	#N/A	#N/A	#N/A	#N/A
Ccel_1857	transcriptional regulator, GntR family with aminotransferase domain	FALSE	FALSE	FALSE	FALSE	TRUE	FALSE					NA	NA	NA	NA	NA	NA	NA	NA	NA	NA	NA	NA
Ccel_1858	pyridoxine biosynthesis protein	FALSE	FALSE	FALSE	FALSE	TRUE	FALSE					NA	NA	NA	NA	NA	NA	NA	NA	NA	NA	NA	NA
Ccel_1859	SNO glutamine amidotransferase	FALSE	FALSE	FALSE	FALSE	FALSE	FALSE	#N/A	#N/A	#N/A	#N/A	#N/A	#N/A	#N/A	#N/A	#N/A	#N/A	#N/A	#N/A	#N/A	#N/A	#N/A	#N/A
Ccel_1860	Rhomboid family protein	FALSE	FALSE	FALSE	FALSE	FALSE	FALSE	#N/A	#N/A	#N/A	#N/A	#N/A	#N/A	#N/A	#N/A	#N/A	#N/A	#N/A	#N/A	#N/A	#N/A	#N/A	#N/A
Ccel_1861	homocysteine S-methyltransferase	FALSE	FALSE	FALSE	FALSE	TRUE	FALSE					0.692366	NA	-0.0379123	NA	-0.0758246	NA	0.105803	NA	0.172292	NA	0.344584	NA
Ccel_1862	AMP-dependent synthetase and ligase	FALSE	FALSE	FALSE	FALSE	TRUE	FALSE					0.745291	0.516989	-0.0292909	0.0791692	-0.0585819	0.158338	0.538511	0.428778	-0.0550331	-0.0996567	-0.110066	-0.199313
Ccel_1863	two component transcriptional regulator, LuxR family	FALSE	FALSE	FALSE	FALSE	FALSE	FALSE	#N/A	#N/A	#N/A	#N/A	#N/A	#N/A	#N/A	#N/A	#N/A	#N/A	#N/A	#N/A	#N/A	#N/A	#N/A	#N/A
Ccel_1864	Sensor DegS domain protein	FALSE	FALSE	FALSE	FALSE	FALSE	FALSE	#N/A	#N/A	#N/A	#N/A	#N/A	#N/A	#N/A	#N/A	#N/A	#N/A	#N/A	#N/A	#N/A	#N/A	#N/A	#N/A
Ccel_1865	protein of unknown function DUF323	FALSE	FALSE	FALSE	FALSE	TRUE	FALSE					NA	0.0144491	NA	-0.125787	NA	-0.251574	NA	0.484018	NA	-0.0296994	NA	-0.0593988
Ccel_1866	glycoside hydrolase family 11	FALSE	TRUE	FALSE	FALSE	FALSE	FALSE	#N/A	#N/A	#N/A	#N/A	#N/A	#N/A	#N/A	#N/A	#N/A	#N/A	#N/A	#N/A	#N/A	#N/A	#N/A	#N/A
Ccel_1867	Excinuclease ABC C subunit domain protein	FALSE	FALSE	FALSE	FALSE	FALSE	FALSE	#N/A	#N/A	#N/A	#N/A	#N/A	#N/A	#N/A	#N/A	#N/A	#N/A	#N/A	#N/A	#N/A	#N/A	#N/A	#N/A
Ccel_1868	cyclase family protein	FALSE	FALSE	FALSE	FALSE	FALSE	FALSE	#N/A	#N/A	#N/A	#N/A	#N/A	#N/A	#N/A	#N/A	#N/A	#N/A	#N/A	#N/A	#N/A	#N/A	#N/A	#N/A
Ccel_1869	Rubrerythrin	FALSE	FALSE	FALSE	FALSE	TRUE	TRUE	+	+	+	-	0.00468785	3.68008e-06	0.13964	0.322664	0.27928	0.645328	0.00269634	0.000431002	0.146062	-0.166942	0.292123	-0.333884
Ccel_1870	thioesterase superfamily protein	FALSE	FALSE	FALSE	FALSE	FALSE	FALSE	#N/A	#N/A	#N/A	#N/A	#N/A	#N/A	#N/A	#N/A	#N/A	#N/A	#N/A	#N/A	#N/A	#N/A	#N/A	#N/A
Ccel_1871	transcriptional regulator, XRE family	FALSE	FALSE	FALSE	FALSE	FALSE	FALSE	#N/A	#N/A	#N/A	#N/A	#N/A	#N/A	#N/A	#N/A	#N/A	#N/A	#N/A	#N/A	#N/A	#N/A	#N/A	#N/A
Ccel_1872	Silent information regulator protein Sir2	FALSE	FALSE	FALSE	FALSE	FALSE	FALSE	#N/A	#N/A	#N/A	#N/A	#N/A	#N/A	#N/A	#N/A	#N/A	#N/A	#N/A	#N/A	#N/A	#N/A	#N/A	#N/A
Ccel_1873	CrcB protein	FALSE	FALSE	FALSE	FALSE	FALSE	FALSE	#N/A	#N/A	#N/A	#N/A	#N/A	#N/A	#N/A	#N/A	#N/A	#N/A	#N/A	#N/A	#N/A	#N/A	#N/A	#N/A
Ccel_1874	hypothetical protein	FALSE	FALSE	FALSE	FALSE	FALSE	FALSE	#N/A	#N/A	#N/A	#N/A	#N/A	#N/A	#N/A	#N/A	#N/A	#N/A	#N/A	#N/A	#N/A	#N/A	#N/A	#N/A
Ccel_1875	hypothetical protein	FALSE	FALSE	FALSE	FALSE	FALSE	FALSE	#N/A	#N/A	#N/A	#N/A	#N/A	#N/A	#N/A	#N/A	#N/A	#N/A	#N/A	#N/A	#N/A	#N/A	#N/A	#N/A
Ccel_1876	cysteine desulfurase family protein	FALSE	FALSE	FALSE	FALSE	TRUE	FALSE					NA	NA	NA	NA	NA	NA	NA	NA	NA	NA	NA	NA
Ccel_1877	branched-chain amino acid aminotransferase	FALSE	FALSE	FALSE	FALSE	TRUE	TRUE	+	+			3.59569e-06	0.804598	0.139962	-0.00732491	0.279924	-0.0146498	0.00126052	0.191776	0.0609386	0.0409757	0.121877	0.0819514
Ccel_1878	sporulation integral membrane protein YlbJ	FALSE	FALSE	FALSE	FALSE	FALSE	FALSE	#N/A	#N/A	#N/A	#N/A	#N/A	#N/A	#N/A	#N/A	#N/A	#N/A	#N/A	#N/A	#N/A	#N/A	#N/A	#N/A
Ccel_1879	H+-ATPase subunit H	FALSE	FALSE	FALSE	FALSE	FALSE	FALSE	#N/A	#N/A	#N/A	#N/A	#N/A	#N/A	#N/A	#N/A	#N/A	#N/A	#N/A	#N/A	#N/A	#N/A	#N/A	#N/A
Ccel_1880	pantetheine-phosphate adenylyltransferase	FALSE	FALSE	FALSE	FALSE	FALSE	FALSE	#N/A	#N/A	#N/A	#N/A	#N/A	#N/A	#N/A	#N/A	#N/A	#N/A	#N/A	#N/A	#N/A	#N/A	#N/A	#N/A
Ccel_1881	methyltransferase	FALSE	FALSE	FALSE	FALSE	FALSE	FALSE	#N/A	#N/A	#N/A	#N/A	#N/A	#N/A	#N/A	#N/A	#N/A	#N/A	#N/A	#N/A	#N/A	#N/A	#N/A	#N/A
Ccel_1882	ATP-dependent DNA helicase RecG	FALSE	FALSE	FALSE	FALSE	FALSE	FALSE	#N/A	#N/A	#N/A	#N/A	#N/A	#N/A	#N/A	#N/A	#N/A	#N/A	#N/A	#N/A	#N/A	#N/A	#N/A	#N/A
Ccel_1883	ribosomal protein L28	FALSE	FALSE	FALSE	FALSE	FALSE	FALSE	#N/A	#N/A	#N/A	#N/A	#N/A	#N/A	#N/A	#N/A	#N/A	#N/A	#N/A	#N/A	#N/A	#N/A	#N/A	#N/A
Ccel_1884	hypothetical protein	FALSE	FALSE	FALSE	FALSE	TRUE	FALSE					NA	NA	NA	NA	NA	NA	NA	NA	NA	NA	NA	NA
Ccel_1885	diguanylate cyclase with GAF sensor	FALSE	FALSE	FALSE	FALSE	FALSE	FALSE	#N/A	#N/A	#N/A	#N/A	#N/A	#N/A	#N/A	#N/A	#N/A	#N/A	#N/A	#N/A	#N/A	#N/A	#N/A	#N/A
Ccel_1886	cell division protein FtsA	FALSE	FALSE	FALSE	FALSE	TRUE	FALSE					NA	NA	NA	NA	NA	NA	NA	NA	NA	NA	NA	NA
Ccel_1887	endonuclease III	FALSE	FALSE	FALSE	FALSE	TRUE	FALSE					NA	NA	NA	NA	NA	NA	NA	NA	NA	NA	NA	NA
Ccel_1888	glycogen/starch synthase, ADP-glucose type	FALSE	TRUE	FALSE	FALSE	TRUE	FALSE					NA	NA	NA	NA	NA	NA	NA	NA	NA	NA	NA	NA
Ccel_1889	metal dependent phosphohydrolase	FALSE	FALSE	FALSE	FALSE	TRUE	FALSE					NA	0.250458	NA	-0.0431153	NA	-0.0862305	NA	0.864856	NA	-0.00586955	NA	-0.0117391
Ccel_1890	peptidase S1 and S6 chymotrypsin/Hap	FALSE	FALSE	FALSE	FALSE	TRUE	FALSE					0.807443	NA	0.00843355	NA	0.0168671	NA	0.0168808	NA	-0.0972095	NA	-0.194419	NA
Ccel_1891	histidine kinase	FALSE	FALSE	FALSE	FALSE	FALSE	FALSE	#N/A	#N/A	#N/A	#N/A	#N/A	#N/A	#N/A	#N/A	#N/A	#N/A	#N/A	#N/A	#N/A	#N/A	#N/A	#N/A
Ccel_1892	two component transcriptional regulator, winged helix family	FALSE	FALSE	FALSE	FALSE	FALSE	FALSE	#N/A	#N/A	#N/A	#N/A	#N/A	#N/A	#N/A	#N/A	#N/A	#N/A	#N/A	#N/A	#N/A	#N/A	#N/A	#N/A
Ccel_1893	SH3 type 3 domain protein	FALSE	FALSE	FALSE	FALSE	FALSE	FALSE	#N/A	#N/A	#N/A	#N/A	#N/A	#N/A	#N/A	#N/A	#N/A	#N/A	#N/A	#N/A	#N/A	#N/A	#N/A	#N/A
Ccel_1894	sporulation transcriptional activator Spo0A	FALSE	FALSE	FALSE	FALSE	TRUE	TRUE		+			0.167876	NA	-0.0386074	NA	-0.0772147	NA	0.00296967	NA	0.111806	NA	0.223613	NA
Ccel_1895	stage IV sporulation protein B	FALSE	FALSE	FALSE	FALSE	TRUE	FALSE					NA	NA	NA	NA	NA	NA	NA	NA	NA	NA	NA	NA
Ccel_1896	DNA repair protein RecN	FALSE	FALSE	FALSE	FALSE	FALSE	FALSE	#N/A	#N/A	#N/A	#N/A	#N/A	#N/A	#N/A	#N/A	#N/A	#N/A	#N/A	#N/A	#N/A	#N/A	#N/A	#N/A
Ccel_1897	arginine repressor, ArgR	FALSE	FALSE	FALSE	FALSE	FALSE	FALSE	#N/A	#N/A	#N/A	#N/A	#N/A	#N/A	#N/A	#N/A	#N/A	#N/A	#N/A	#N/A	#N/A	#N/A	#N/A	#N/A
Ccel_1898	ATP-NAD/AcoX kinase	FALSE	FALSE	FALSE	FALSE	FALSE	FALSE	#N/A	#N/A	#N/A	#N/A	#N/A	#N/A	#N/A	#N/A	#N/A	#N/A	#N/A	#N/A	#N/A	#N/A	#N/A	#N/A
Ccel_1899	hemolysin A	FALSE	FALSE	FALSE	FALSE	FALSE	FALSE	#N/A	#N/A	#N/A	#N/A	#N/A	#N/A	#N/A	#N/A	#N/A	#N/A	#N/A	#N/A	#N/A	#N/A	#N/A	#N/A
Ccel_1900	deoxyxylulose-5-phosphate synthase	FALSE	FALSE	FALSE	FALSE	TRUE	FALSE					NA	NA	NA	NA	NA	NA	NA	NA	NA	NA	NA	NA
Ccel_1901	hypothetical protein	FALSE	FALSE	FALSE	FALSE	FALSE	FALSE	#N/A	#N/A	#N/A	#N/A	#N/A	#N/A	#N/A	#N/A	#N/A	#N/A	#N/A	#N/A	#N/A	#N/A	#N/A	#N/A
Ccel_1902	Polyprenyl synthetase	FALSE	FALSE	FALSE	FALSE	FALSE	FALSE	#N/A	#N/A	#N/A	#N/A	#N/A	#N/A	#N/A	#N/A	#N/A	#N/A	#N/A	#N/A	#N/A	#N/A	#N/A	#N/A
Ccel_1903	exodeoxyribonuclease VII, small subunit	FALSE	FALSE	FALSE	FALSE	FALSE	FALSE	#N/A	#N/A	#N/A	#N/A	#N/A	#N/A	#N/A	#N/A	#N/A	#N/A	#N/A	#N/A	#N/A	#N/A	#N/A	#N/A
Ccel_1904	exodeoxyribonuclease VII, large subunit	FALSE	FALSE	FALSE	FALSE	TRUE	FALSE					NA	NA	NA	NA	NA	NA	NA	NA	NA	NA	NA	NA
Ccel_1905	NusB antitermination factor	FALSE	FALSE	FALSE	FALSE	FALSE	FALSE	#N/A	#N/A	#N/A	#N/A	#N/A	#N/A	#N/A	#N/A	#N/A	#N/A	#N/A	#N/A	#N/A	#N/A	#N/A	#N/A
Ccel_1906	hypothetical protein	FALSE	FALSE	FALSE	FALSE	FALSE	FALSE	#N/A	#N/A	#N/A	#N/A	#N/A	#N/A	#N/A	#N/A	#N/A	#N/A	#N/A	#N/A	#N/A	#N/A	#N/A	#N/A
Ccel_1907	hypothetical protein	FALSE	FALSE	FALSE	FALSE	FALSE	FALSE	#N/A	#N/A	#N/A	#N/A	#N/A	#N/A	#N/A	#N/A	#N/A	#N/A	#N/A	#N/A	#N/A	#N/A	#N/A	#N/A
Ccel_1908	protein of unknown function DUF322	FALSE	FALSE	FALSE	FALSE	FALSE	FALSE	#N/A	#N/A	#N/A	#N/A	#N/A	#N/A	#N/A	#N/A	#N/A	#N/A	#N/A	#N/A	#N/A	#N/A	#N/A	#N/A
Ccel_1909	hypothetical protein	FALSE	FALSE	FALSE	FALSE	FALSE	FALSE	#N/A	#N/A	#N/A	#N/A	#N/A	#N/A	#N/A	#N/A	#N/A	#N/A	#N/A	#N/A	#N/A	#N/A	#N/A	#N/A
Ccel_1910	stage III sporulation protein AG	FALSE	FALSE	FALSE	FALSE	TRUE	FALSE					NA	NA	NA	NA	NA	NA	NA	NA	NA	NA	NA	NA
Ccel_1911	hypothetical protein	FALSE	FALSE	FALSE	FALSE	TRUE	FALSE					NA	NA	NA	NA	NA	NA	NA	NA	NA	NA	NA	NA
Ccel_1912	stage III sporulation protein AE	FALSE	FALSE	FALSE	FALSE	FALSE	FALSE	#N/A	#N/A	#N/A	#N/A	#N/A	#N/A	#N/A	#N/A	#N/A	#N/A	#N/A	#N/A	#N/A	#N/A	#N/A	#N/A
Ccel_1913	stage III sporulation protein AD	FALSE	FALSE	FALSE	FALSE	FALSE	FALSE	#N/A	#N/A	#N/A	#N/A	#N/A	#N/A	#N/A	#N/A	#N/A	#N/A	#N/A	#N/A	#N/A	#N/A	#N/A	#N/A
Ccel_1914	stage III sporulation protein AC	FALSE	FALSE	FALSE	FALSE	FALSE	FALSE	#N/A	#N/A	#N/A	#N/A	#N/A	#N/A	#N/A	#N/A	#N/A	#N/A	#N/A	#N/A	#N/A	#N/A	#N/A	#N/A
Ccel_1915	stage III sporulation protein AB	FALSE	FALSE	FALSE	FALSE	FALSE	FALSE	#N/A	#N/A	#N/A	#N/A	#N/A	#N/A	#N/A	#N/A	#N/A	#N/A	#N/A	#N/A	#N/A	#N/A	#N/A	#N/A
Ccel_1916	stage III sporulation protein AA	FALSE	FALSE	FALSE	FALSE	TRUE	FALSE					NA	NA	NA	NA	NA	NA	NA	NA	NA	NA	NA	NA
Ccel_1917	putative ABC transporter, peremase protein	FALSE	FALSE	FALSE	FALSE	FALSE	FALSE	#N/A	#N/A	#N/A	#N/A	#N/A	#N/A	#N/A	#N/A	#N/A	#N/A	#N/A	#N/A	#N/A	#N/A	#N/A	#N/A
Ccel_1918	ABC transporter related	FALSE	FALSE	FALSE	FALSE	TRUE	FALSE					NA	NA	NA	NA	NA	NA	NA	NA	NA	NA	NA	NA
Ccel_1919	transcriptional regulator, GntR family	FALSE	FALSE	FALSE	FALSE	FALSE	FALSE	#N/A	#N/A	#N/A	#N/A	#N/A	#N/A	#N/A	#N/A	#N/A	#N/A	#N/A	#N/A	#N/A	#N/A	#N/A	#N/A
Ccel_1920	hypothetical protein	FALSE	FALSE	FALSE	FALSE	FALSE	FALSE	#N/A	#N/A	#N/A	#N/A	#N/A	#N/A	#N/A	#N/A	#N/A	#N/A	#N/A	#N/A	#N/A	#N/A	#N/A	#N/A
Ccel_1921	hypothetical protein	FALSE	FALSE	FALSE	FALSE	TRUE	FALSE					NA	NA	NA	NA	NA	NA	NA	NA	NA	NA	NA	NA
Ccel_1922	translation elongation factor P	FALSE	FALSE	FALSE	FALSE	FALSE	FALSE	#N/A	#N/A	#N/A	#N/A	#N/A	#N/A	#N/A	#N/A	#N/A	#N/A	#N/A	#N/A	#N/A	#N/A	#N/A	#N/A
Ccel_1923	peptidase M24	FALSE	FALSE	FALSE	FALSE	TRUE	FALSE					NA	NA	NA	NA	NA	NA	NA	NA	NA	NA	NA	NA
Ccel_1924	3-dehydroquinate dehydratase, type II	FALSE	FALSE	FALSE	FALSE	FALSE	FALSE	#N/A	#N/A	#N/A	#N/A	#N/A	#N/A	#N/A	#N/A	#N/A	#N/A	#N/A	#N/A	#N/A	#N/A	#N/A	#N/A
Ccel_1925	Xylose isomerase domain protein TIM barrel	FALSE	FALSE	FALSE	FALSE	FALSE	FALSE	#N/A	#N/A	#N/A	#N/A	#N/A	#N/A	#N/A	#N/A	#N/A	#N/A	#N/A	#N/A	#N/A	#N/A	#N/A	#N/A
Ccel_1926	peptidase M18 aminopeptidase I	FALSE	FALSE	FALSE	TRUE	TRUE	TRUE		+			0.430344	0.468016	0.0381773	-0.0795612	0.0763547	-0.159122	0.00651429	0.488245	0.17132	0.0790572	0.34264	0.158114
Ccel_1927	histidinol phosphate phosphatase HisJ family	FALSE	FALSE	FALSE	FALSE	FALSE	FALSE	#N/A	#N/A	#N/A	#N/A	#N/A	#N/A	#N/A	#N/A	#N/A	#N/A	#N/A	#N/A	#N/A	#N/A	#N/A	#N/A
Ccel_1928	hypothetical protein	FALSE	FALSE	FALSE	FALSE	FALSE	FALSE	#N/A	#N/A	#N/A	#N/A	#N/A	#N/A	#N/A	#N/A	#N/A	#N/A	#N/A	#N/A	#N/A	#N/A	#N/A	#N/A
Ccel_1929	hypothetical protein	FALSE	FALSE	FALSE	TRUE	TRUE	TRUE			-	-	NA	1.47294e-11	NA	-1.94435	NA	-3.88871	NA	1.47766e-11	NA	-1.93656	NA	-3.87313
Ccel_1930	tRNA (5-methylaminomethyl-2-thiouridylate)-methyltransferase	FALSE	FALSE	FALSE	FALSE	FALSE	FALSE	#N/A	#N/A	#N/A	#N/A	#N/A	#N/A	#N/A	#N/A	#N/A	#N/A	#N/A	#N/A	#N/A	#N/A	#N/A	#N/A
Ccel_1931	FeS cluster assembly scaffold protein NifU	FALSE	FALSE	FALSE	FALSE	FALSE	FALSE	#N/A	#N/A	#N/A	#N/A	#N/A	#N/A	#N/A	#N/A	#N/A	#N/A	#N/A	#N/A	#N/A	#N/A	#N/A	#N/A
Ccel_1932	cysteine desulfurase NifS	FALSE	FALSE	FALSE	FALSE	TRUE	TRUE	+	+			0.000118681	0.523503	0.101021	0.021166	0.202042	0.0423321	0.000270821	0.186619	0.0897185	0.0451882	0.179437	0.0903764
Ccel_1933	transcriptional regulator, BadM/Rrf2 family	FALSE	FALSE	FALSE	FALSE	FALSE	FALSE	#N/A	#N/A	#N/A	#N/A	#N/A	#N/A	#N/A	#N/A	#N/A	#N/A	#N/A	#N/A	#N/A	#N/A	#N/A	#N/A
Ccel_1934	hypothetical protein	FALSE	FALSE	FALSE	FALSE	FALSE	FALSE	#N/A	#N/A	#N/A	#N/A	#N/A	#N/A	#N/A	#N/A	#N/A	#N/A	#N/A	#N/A	#N/A	#N/A	#N/A	#N/A
Ccel_1935	hypothetical protein	FALSE	FALSE	FALSE	FALSE	FALSE	FALSE	#N/A	#N/A	#N/A	#N/A	#N/A	#N/A	#N/A	#N/A	#N/A	#N/A	#N/A	#N/A	#N/A	#N/A	#N/A	#N/A
Ccel_1936	AAA ATPase central domain protein	FALSE	FALSE	FALSE	FALSE	FALSE	FALSE	#N/A	#N/A	#N/A	#N/A	#N/A	#N/A	#N/A	#N/A	#N/A	#N/A	#N/A	#N/A	#N/A	#N/A	#N/A	#N/A
Ccel_1937	copper amine oxidase domain protein	FALSE	FALSE	FALSE	FALSE	TRUE	FALSE					NA	NA	NA	NA	NA	NA	NA	NA	NA	NA	NA	NA
Ccel_1938	peptidase S1 and S6 chymotrypsin/Hap	FALSE	FALSE	FALSE	FALSE	TRUE	FALSE					0.021683	NA	0.216862	NA	0.433723	NA	0.720339	NA	0.0287461	NA	0.0574921	NA
Ccel_1939	2'-5' RNA ligase	FALSE	FALSE	FALSE	FALSE	FALSE	FALSE	#N/A	#N/A	#N/A	#N/A	#N/A	#N/A	#N/A	#N/A	#N/A	#N/A	#N/A	#N/A	#N/A	#N/A	#N/A	#N/A
Ccel_1940	Nucleotidyl transferase	FALSE	FALSE	FALSE	FALSE	FALSE	FALSE	#N/A	#N/A	#N/A	#N/A	#N/A	#N/A	#N/A	#N/A	#N/A	#N/A	#N/A	#N/A	#N/A	#N/A	#N/A	#N/A
Ccel_1941	GTP-binding protein LepA	FALSE	FALSE	FALSE	FALSE	FALSE	FALSE	#N/A	#N/A	#N/A	#N/A	#N/A	#N/A	#N/A	#N/A	#N/A	#N/A	#N/A	#N/A	#N/A	#N/A	#N/A	#N/A
Ccel_1942	copper amine oxidase domain protein	FALSE	FALSE	FALSE	FALSE	FALSE	FALSE	#N/A	#N/A	#N/A	#N/A	#N/A	#N/A	#N/A	#N/A	#N/A	#N/A	#N/A	#N/A	#N/A	#N/A	#N/A	#N/A
Ccel_1943	hypothetical protein	FALSE	FALSE	FALSE	FALSE	FALSE	FALSE	#N/A	#N/A	#N/A	#N/A	#N/A	#N/A	#N/A	#N/A	#N/A	#N/A	#N/A	#N/A	#N/A	#N/A	#N/A	#N/A
Ccel_1944	stage II sporulation protein P	FALSE	FALSE	FALSE	FALSE	FALSE	FALSE	#N/A	#N/A	#N/A	#N/A	#N/A	#N/A	#N/A	#N/A	#N/A	#N/A	#N/A	#N/A	#N/A	#N/A	#N/A	#N/A
Ccel_1945	CoA-substrate-specific enzyme activase	FALSE	FALSE	FALSE	FALSE	TRUE	FALSE					NA	NA	NA	NA	NA	NA	NA	NA	NA	NA	NA	NA
Ccel_1946	aspartyl-tRNA synthetase	FALSE	FALSE	FALSE	FALSE	TRUE	FALSE					0.2569	0.244969	0.101377	0.0706227	0.202754	0.141245	0.182542	0.132022	0.119074	0.099636	0.238149	0.199272
Ccel_1947	histidyl-tRNA synthetase	FALSE	FALSE	FALSE	FALSE	TRUE	FALSE					NA	NA	NA	NA	NA	NA	NA	NA	NA	NA	NA	NA
Ccel_1948	Radical SAM domain protein	FALSE	FALSE	FALSE	FALSE	FALSE	FALSE	#N/A	#N/A	#N/A	#N/A	#N/A	#N/A	#N/A	#N/A	#N/A	#N/A	#N/A	#N/A	#N/A	#N/A	#N/A	#N/A
Ccel_1949	beta-lactamase domain protein	FALSE	FALSE	FALSE	FALSE	TRUE	TRUE	+	+			5.39836e-14	NA	1.92006	NA	3.84012	NA	5.39836e-14	NA	1.92006	NA	3.84012	NA
Ccel_1950	D-tyrosyl-tRNA(Tyr) deacylase	FALSE	FALSE	FALSE	FALSE	FALSE	FALSE	#N/A	#N/A	#N/A	#N/A	#N/A	#N/A	#N/A	#N/A	#N/A	#N/A	#N/A	#N/A	#N/A	#N/A	#N/A	#N/A
Ccel_1951	(p)ppGpp synthetase I, SpoT/RelA	FALSE	FALSE	FALSE	FALSE	TRUE	FALSE					NA	NA	NA	NA	NA	NA	NA	NA	NA	NA	NA	NA
Ccel_1952	adenine phosphoribosyltransferase	FALSE	FALSE	FALSE	FALSE	TRUE	FALSE					NA	NA	NA	NA	NA	NA	NA	NA	NA	NA	NA	NA
Ccel_1953	single-stranded-DNA-specific exonuclease RecJ	FALSE	FALSE	FALSE	FALSE	TRUE	FALSE					NA	NA	NA	NA	NA	NA	NA	NA	NA	NA	NA	NA
Ccel_1954	DNA polymerase III, delta subunit	FALSE	FALSE	FALSE	FALSE	FALSE	FALSE	#N/A	#N/A	#N/A	#N/A	#N/A	#N/A	#N/A	#N/A	#N/A	#N/A	#N/A	#N/A	#N/A	#N/A	#N/A	#N/A
Ccel_1955	DNA internalization-related competence protein ComEC/Rec2	FALSE	FALSE	FALSE	FALSE	FALSE	FALSE	#N/A	#N/A	#N/A	#N/A	#N/A	#N/A	#N/A	#N/A	#N/A	#N/A	#N/A	#N/A	#N/A	#N/A	#N/A	#N/A
Ccel_1956	NLP/P60 protein	FALSE	FALSE	FALSE	FALSE	TRUE	FALSE					NA	NA	NA	NA	NA	NA	NA	NA	NA	NA	NA	NA
Ccel_1957	GCN5-related N-acetyltransferase	FALSE	FALSE	FALSE	FALSE	FALSE	FALSE	#N/A	#N/A	#N/A	#N/A	#N/A	#N/A	#N/A	#N/A	#N/A	#N/A	#N/A	#N/A	#N/A	#N/A	#N/A	#N/A
Ccel_1958	hypothetical protein	FALSE	FALSE	FALSE	FALSE	FALSE	FALSE	#N/A	#N/A	#N/A	#N/A	#N/A	#N/A	#N/A	#N/A	#N/A	#N/A	#N/A	#N/A	#N/A	#N/A	#N/A	#N/A
Ccel_1959	transcriptional regulator, MarR family	FALSE	FALSE	FALSE	FALSE	FALSE	FALSE	#N/A	#N/A	#N/A	#N/A	#N/A	#N/A	#N/A	#N/A	#N/A	#N/A	#N/A	#N/A	#N/A	#N/A	#N/A	#N/A
Ccel_1960	YhgE/Pip C-terminal domain protein	FALSE	FALSE	FALSE	FALSE	FALSE	FALSE	#N/A	#N/A	#N/A	#N/A	#N/A	#N/A	#N/A	#N/A	#N/A	#N/A	#N/A	#N/A	#N/A	#N/A	#N/A	#N/A
Ccel_1961	hypothetical protein	FALSE	FALSE	FALSE	FALSE	FALSE	FALSE	#N/A	#N/A	#N/A	#N/A	#N/A	#N/A	#N/A	#N/A	#N/A	#N/A	#N/A	#N/A	#N/A	#N/A	#N/A	#N/A
Ccel_1962	O-acetylhomoserine/O-acetylserine sulfhydrylase	FALSE	FALSE	FALSE	FALSE	TRUE	FALSE					0.0585568	NA	0.237641	NA	0.475282	NA	0.0722385	NA	0.198592	NA	0.397184	NA
Ccel_1963	transcriptional regulator, AsnC family	FALSE	FALSE	FALSE	FALSE	FALSE	FALSE	#N/A	#N/A	#N/A	#N/A	#N/A	#N/A	#N/A	#N/A	#N/A	#N/A	#N/A	#N/A	#N/A	#N/A	#N/A	#N/A
Ccel_1964	Fibronectin-binding A domain protein	FALSE	FALSE	FALSE	FALSE	TRUE	FALSE					NA	NA	NA	NA	NA	NA	NA	NA	NA	NA	NA	NA
Ccel_1965	aminotransferase class I and II	FALSE	FALSE	FALSE	FALSE	TRUE	FALSE					0.617065	NA	-0.0346962	NA	-0.0693923	NA	0.09614	NA	0.128064	NA	0.256128	NA
Ccel_1966	3-demethylubiquinone-9 3-methyltransferase	FALSE	FALSE	FALSE	FALSE	FALSE	FALSE	#N/A	#N/A	#N/A	#N/A	#N/A	#N/A	#N/A	#N/A	#N/A	#N/A	#N/A	#N/A	#N/A	#N/A	#N/A	#N/A
Ccel_1967	protein of unknown function DUF362	FALSE	FALSE	FALSE	FALSE	FALSE	FALSE	#N/A	#N/A	#N/A	#N/A	#N/A	#N/A	#N/A	#N/A	#N/A	#N/A	#N/A	#N/A	#N/A	#N/A	#N/A	#N/A
Ccel_1968	hypothetical protein	FALSE	FALSE	FALSE	FALSE	TRUE	FALSE					NA	NA	NA	NA	NA	NA	NA	NA	NA	NA	NA	NA
Ccel_1969	germination protein, Ger(x)C family	FALSE	FALSE	FALSE	FALSE	TRUE	FALSE					NA	NA	NA	NA	NA	NA	NA	NA	NA	NA	NA	NA
Ccel_1970	spore germination protein	FALSE	FALSE	FALSE	FALSE	TRUE	FALSE					NA	NA	NA	NA	NA	NA	NA	NA	NA	NA	NA	NA
Ccel_1971	GerA spore germination protein	FALSE	FALSE	FALSE	FALSE	FALSE	FALSE	#N/A	#N/A	#N/A	#N/A	#N/A	#N/A	#N/A	#N/A	#N/A	#N/A	#N/A	#N/A	#N/A	#N/A	#N/A	#N/A
Ccel_1972	glycoside hydrolase family 43	FALSE	TRUE	FALSE	FALSE	TRUE	FALSE					NA	0.158072	NA	0.209545	NA	0.419091	NA	0.552596	NA	-0.084702	NA	-0.169404
Ccel_1973	hypothetical protein	FALSE	FALSE	FALSE	FALSE	FALSE	FALSE	#N/A	#N/A	#N/A	#N/A	#N/A	#N/A	#N/A	#N/A	#N/A	#N/A	#N/A	#N/A	#N/A	#N/A	#N/A	#N/A
Ccel_1974	hypothetical protein	FALSE	FALSE	FALSE	FALSE	FALSE	FALSE	#N/A	#N/A	#N/A	#N/A	#N/A	#N/A	#N/A	#N/A	#N/A	#N/A	#N/A	#N/A	#N/A	#N/A	#N/A	#N/A
Ccel_1975	hypothetical protein	FALSE	FALSE	FALSE	FALSE	FALSE	FALSE	#N/A	#N/A	#N/A	#N/A	#N/A	#N/A	#N/A	#N/A	#N/A	#N/A	#N/A	#N/A	#N/A	#N/A	#N/A	#N/A
Ccel_1976	DNA ligase, NAD-dependent	FALSE	FALSE	FALSE	FALSE	TRUE	FALSE					NA	NA	NA	NA	NA	NA	NA	NA	NA	NA	NA	NA
Ccel_1977	hypothetical protein	FALSE	FALSE	FALSE	FALSE	FALSE	FALSE	#N/A	#N/A	#N/A	#N/A	#N/A	#N/A	#N/A	#N/A	#N/A	#N/A	#N/A	#N/A	#N/A	#N/A	#N/A	#N/A
Ccel_1978	spore protease	FALSE	FALSE	FALSE	FALSE	FALSE	FALSE	#N/A	#N/A	#N/A	#N/A	#N/A	#N/A	#N/A	#N/A	#N/A	#N/A	#N/A	#N/A	#N/A	#N/A	#N/A	#N/A
Ccel_1979	ribosomal protein S20	FALSE	FALSE	FALSE	FALSE	FALSE	FALSE	#N/A	#N/A	#N/A	#N/A	#N/A	#N/A	#N/A	#N/A	#N/A	#N/A	#N/A	#N/A	#N/A	#N/A	#N/A	#N/A
Ccel_1980	oxygen-independent coproporphyrinogen III oxidase	FALSE	FALSE	FALSE	FALSE	FALSE	FALSE	#N/A	#N/A	#N/A	#N/A	#N/A	#N/A	#N/A	#N/A	#N/A	#N/A	#N/A	#N/A	#N/A	#N/A	#N/A	#N/A
Ccel_1981	MATE efflux family protein	FALSE	FALSE	FALSE	FALSE	FALSE	FALSE	#N/A	#N/A	#N/A	#N/A	#N/A	#N/A	#N/A	#N/A	#N/A	#N/A	#N/A	#N/A	#N/A	#N/A	#N/A	#N/A
Ccel_1982	two component transcriptional regulator, AraC family	FALSE	FALSE	FALSE	FALSE	FALSE	FALSE	#N/A	#N/A	#N/A	#N/A	#N/A	#N/A	#N/A	#N/A	#N/A	#N/A	#N/A	#N/A	#N/A	#N/A	#N/A	#N/A
Ccel_1983	putative sensor with HAMP domain	FALSE	FALSE	FALSE	FALSE	FALSE	FALSE	#N/A	#N/A	#N/A	#N/A	#N/A	#N/A	#N/A	#N/A	#N/A	#N/A	#N/A	#N/A	#N/A	#N/A	#N/A	#N/A
Ccel_1984	periplasmic binding protein/LacI transcriptional regulator	FALSE	FALSE	FALSE	FALSE	FALSE	FALSE	#N/A	#N/A	#N/A	#N/A	#N/A	#N/A	#N/A	#N/A	#N/A	#N/A	#N/A	#N/A	#N/A	#N/A	#N/A	#N/A
Ccel_1985	inner-membrane translocator	FALSE	FALSE	FALSE	FALSE	FALSE	FALSE	#N/A	#N/A	#N/A	#N/A	#N/A	#N/A	#N/A	#N/A	#N/A	#N/A	#N/A	#N/A	#N/A	#N/A	#N/A	#N/A
Ccel_1986	ABC transporter related	FALSE	FALSE	FALSE	FALSE	FALSE	FALSE	#N/A	#N/A	#N/A	#N/A	#N/A	#N/A	#N/A	#N/A	#N/A	#N/A	#N/A	#N/A	#N/A	#N/A	#N/A	#N/A
Ccel_1987	putative solute-binding component of ABC transporter	FALSE	FALSE	FALSE	TRUE	TRUE	TRUE	+				0.000103894	0.0719168	0.184332	0.0665824	0.368664	0.133165	0.0404391	0.0860099	0.0596353	0.0628273	0.119271	0.125655
Ccel_1988	glycosyl transferase family 2	FALSE	TRUE	FALSE	FALSE	FALSE	FALSE	#N/A	#N/A	#N/A	#N/A	#N/A	#N/A	#N/A	#N/A	#N/A	#N/A	#N/A	#N/A	#N/A	#N/A	#N/A	#N/A
Ccel_1989	thiamine-phosphate pyrophosphorylase	FALSE	FALSE	FALSE	FALSE	TRUE	FALSE					NA	NA	NA	NA	NA	NA	NA	NA	NA	NA	NA	NA
Ccel_1990	hydroxyethylthiazole kinase	FALSE	FALSE	FALSE	FALSE	FALSE	FALSE	#N/A	#N/A	#N/A	#N/A	#N/A	#N/A	#N/A	#N/A	#N/A	#N/A	#N/A	#N/A	#N/A	#N/A	#N/A	#N/A
[truncated: 1,590 more rows]
