# Supplementary material for: Whole Proteome Analyses on Ruminiclostridium cellulolyticum Show a Modulation of the Cellulolysis Machinery in Response to Cellulosic Materials with Subtle Differences in Chemical and Structural Properties
Source: PLoS One. 2017 Jan 23;12(1):e0170524. doi: 10.1371/journal.pone.0170524 (PMC5256962; doi:10.1371/journal.pone.0170524)
Supplement: S2 Table — a) BP: Biological Process—CC: Cellular Component—MF: Molecular Function. b) For each GO term, percentage of the GO term annotations among the significant proteins. c) For each GO term, percentage of the GO term annotations among all proteins encoded in R. cellulolyticum genome. d) Ratios of both percentages. The GO terms are presented by decreasing ratio values. See legend from S7 Fig for additional details. (XLSX) [file pone.0170524.s011.xlsx]

## Sheet: S2_Table
GO ID	GO Name	GO Ontologya	Significant proteinsb	All proteinsc	Ratiosd
GO:0005576	extracellular region	CC	0.78	0.07	11.49
GO:0006096	glycolytic process	BP	1.3	0.17	7.66
GO:0030248	cellulose binding	MF	1.3	0.17	7.66
GO:0008810	cellulase activity	MF	1.3	0.19	6.97
GO:0030245	cellulose catabolic process	BP	1.04	0.17	6.13
GO:0004252	serine-type endopeptidase activity	MF	1.04	0.24	4.38
GO:0000272	polysaccharide catabolic process	BP	3.9	1	3.9
GO:0004553	hydrolase activity, hydrolyzing O-glycosyl compounds	MF	3.9	1.07	3.65
GO:0000049	tRNA binding	MF	1.04	0.29	3.61
GO:0000287	magnesium ion binding	MF	2.08	0.85	2.45
GO:0051287	NAD binding	MF	0.78	0.34	2.3
GO:0005737	cytoplasm	CC	8.05	4.08	1.97
GO:0005215	transporter activity	MF	1.04	0.63	1.66
GO:0030170	pyridoxal phosphate binding	MF	0.78	0.54	1.44
GO:0005840	ribosome	CC	1.04	0.75	1.39
GO:0008270	zinc ion binding	MF	1.04	0.78	1.33
GO:0005975	carbohydrate metabolic process	BP	1.3	1	1.3
GO:0016491	oxidoreductase activity	MF	1.04	1.24	0.84
GO:0003735	structural constituent of ribosome	MF	0.78	0.93	0.84
GO:0005524	ATP binding	MF	4.42	5.31	0.83
GO:0016740	transferase activity	MF	0.78	0.98	0.79
GO:0006412	translation	BP	0.78	1.05	0.74
GO:0046872	metal ion binding	MF	1.56	2.19	0.71
GO:0005886	plasma membrane	CC	1.3	2.02	0.64
GO:0003824	catalytic activity	MF	0.78	1.34	0.58
GO:0043565	sequence-specific DNA binding	MF	0.52	1.03	0.5
GO:0016020	membrane	CC	0.52	1.25	0.41
GO:0003677	DNA binding	MF	1.56	4.12	0.38
GO:0016021	integral component of membrane	CC	1.3	4.1	0.32
GO:0003700	transcription factor activity, sequence-specific DNA binding	MF	0.52	1.78	0.29
GO:0005622	intracellular	CC	0.26	1.44	0.18
GO:0006351	transcription, DNA-templated	BP	0.26	1.69	0.15
