# Supplementary material for: Whole Proteome Analyses on Ruminiclostridium cellulolyticum Show a Modulation of the Cellulolysis Machinery in Response to Cellulosic Materials with Subtle Differences in Chemical and Structural Properties
Source: PLoS One. 2017 Jan 23;12(1):e0170524. doi: 10.1371/journal.pone.0170524 (PMC5256962; doi:10.1371/journal.pone.0170524)
Supplement: S3 Table — The proteins are listed according to the observed effects, to the subcellular localization predicted by SurfG+ and according to their function. a) The Gene IDs (Ccel_) are given according to UniprotKB database. b) The Protein names are given according to UniprotKB database. c)—d) Statistically significant effects for proteins quantified in Pellets and Supernatants respectively. Substrate effects (Q-value < = 0.01) are indicated with + for positive effects (quantified protein levels higher in Tissue incubations than in Whatman Paper incubations) and—for negative effects (quantified protein levels lower in Tissue incubations than in Whatman Paper incubations). Substrate-by-time interaction effects (Q-value < = 0.01) are indicated with + for positive effects (quantified protein levels in Tissue incubations increase more or decrease less than in Whatman Paper incubations) and—for negative effects (quantified protein levels in Tissue incubations increase less or decrease more than in Whatman Paper incubations).The statistical models take into account the replicates and their variability. e) Subcellular localization predicted by SurfG+. PSE: potentially surface exposed; EXT: extracellular milieu; CYTO: cytoplasm; MB: membrane. f) Subcellular localization from LocateP database. Lipid anch.: Lipid anchored; Released: Secretory (released) (with cleavage site); Memb: Multi-transmembrane;. N-ter anch.: N-terminally anchored (No cleavage site); Intracell.: Intracellular. g) SignalP predictions concerning the presence of a signal peptide. Y: yes; N: no. h) SecretomeP predictions concerning the secretion by a non-classical pathway (without signal peptide). Y: yes; N: no. i) LipoP predictions concerning lipoproteins and signal peptides. SpII: lipoprotein signal peptide (signal peptidase II); SpI: signal peptide (signal peptidase I); TMH: n-terminal transmembrane helix (this is generally not a very reliable prediction according to LipoP website); CYT: cytoplasmic (all others). j) T [file pone.0170524.s012.xlsx]

## Sheet: S3_Table
		Pelletsc)		Supernatantsd)
Gene IDa)	Protein nameb)	Sub.	Inter.	Sub.	Inter.	SurfG+e)	LocatePf)	SigPg)	SecPh)	LipoPi)	TMHj)	TMk)
Ccel_1987	Putative solute-binding component of ABC transporter (S_1ab)	+				PSE	Lipid anch.	Y	N	SpII	1	Sig
Ccel_1133	Extracellular solute-binding protein family 1 (S_5ab)	+				PSE	Lipid anch.	Y	N	SpII
Ccel_0536	Protein translocase subunit SecD	+		NA	NA	PSE	Memb.	N	Y	CYT	6	Sig
Ccel_2364	S-layer domain protein	+				PSE	Released	Y	N	SpI	1	Sig
Ccel_3132	S-layer domain protein	+		NA	NA	PSE	N-ter anch.	Y	N	SpI	1	Sig
Ccel_1202	YbbR family protein	+		NA	NA	PSE	N-ter anch.	N	N	SpI	1	Sig
Ccel_0288	Uncharacterized protein	+		NA	NA	PSE	Released	Y	N	SpI
Ccel_1719	Peptidase S1 and S6 chymotrypsin/Hap (PA-S1C)	+		NA	NA	EXT	N-ter anch.	Y	N	SpI	1	Sig
Ccel_1718	Copper amine oxidase domain protein	+		NA	NA	EXT	Released	Y	N	SpI	1	Sig
Ccel_2358	Ig domain protein group 2 domain protein	+		NA	NA	EXT	Released	Y	N	SpI	1	Sig
Ccel_1406	Basic membrane lipoprotein (S_1b)	+	+			PSE	Lipid anch.	Y	N	SpII	1	Sig
Ccel_1361	Band 7 protein	+	+	NA	NA	MB	Memb.	N	N	TMH	2	Sig
Ccel_1382	Band 7 protein	+	+	NA	NA	MB	N-ter anch.	N	N	TMH	1	Sig
Ccel_1570	Uncharacterized protein	+	+	NA	NA	MB	Memb.	Y	N	SpI	3	Sig
Ccel_2122	Resolvase domain protein	+	+	NA	NA	CYTO	Intracell.	N	Y	CYT
Ccel_2273	Putative reductase Ccel_2273 (EC 1.3.1.-)*		+			PSE	Intracell.	N	N	CYT
Ccel_1768	Extracellular solute-binding protein family 5 (S_2a)		+			PSE	Lipid anch.	Y	N	SpII
Ccel_0715	Signal peptidase I (EC 3.4.21.89) (SF-S26A)		+	NA	NA	PSE	N-ter anch.	N	Y	CYT	1	Sig
Ccel_1926	M18 family aminopeptidase (EC 3.4.11.-) (MH-M18.004)		+			CYTO	Intracell.	N	Y	CYT
Ccel_3177	Helicase domain protein		+	NA	NA	CYTO	Intracell.	N	Y	CYT
Ccel_2490	Uncharacterized protein		+			CYTO	Intracell.	N	Y	SpI
Ccel_3226	Methyl-accepting chemotaxis sensory transducer	-		NA	NA	PSE	Memb.	Y	N	CYT	2
Ccel_2997	Extracellular solute-binding protein family 1 (S_5ab)	-		NA	NA	PSE	N-ter anch.	Y	N	SpII		Sig
Ccel_2138	Uncharacterized protein	-		NA	NA	PSE	Memb.	N	Y	SpI	7	Sig
Ccel_0967	Transport permease protein (M_7a)	-		NA	NA	MB	Memb.	N	Y	TMH	6	Sig
Ccel_3182	Uncharacterized protein	-				EXT	Released	Y	N	SpI	1	Sig
Ccel_3197	Uncharacterized protein	-				EXT	Released	Y	N	SpI	1	Sig
Ccel_0413	Pyridoxal-5'-phosphate-dependent protein beta subunit	-		NA	NA	CYTO	Intracell.	N	Y	CYT
(continued)		Pelletsc)	Supernatantsd)
Gene IDa)	Protein nameb)	Sub.	Inter.	Sub.	Inter.	SurfG+e)	LocatePf)	SigPg)	SecPh)	LipoPi)	TMHj)	TMk)
Ccel_3122	Uncharacterized protein	-	-	NA	NA	PSE	Memb.	Y	N	SpI	2	Sig
Ccel_0648	Fibronectin type III domain protein	-	-			EXT	Released	Y	N	SpI	1	Sig
Ccel_3392	Uncharacterized protein	+	-	NA	NA	EXT	Released	Y	N	SpI	1	Sig
Ccel_0998	Extracellular solute-binding protein family 1 (S_5ab)	-	+	NA	NA	PSE	Lipid anch.	Y	N	SpII
Ccel_1156	Periplasmic solute binding protein (S_8b)	-	+	NA	NA	PSE	Lipid anch.	Y	N	SpII
Ccel_0362	Cytochrome b5	-	+			PSE	Lipid anch.	Y	N	SpII
Ccel_0725	Beta-lactamase class A-like protein	+	+	+		EXT	Released	N	Y	SpI	1	Sig
Ccel_2583	Uncharacterized protein	-		-		EXT	Released	Y	N	SpI	1	Sig
Ccel_3196	Peptidase S8 and S53 subtilisin kexin sedolisin (SB-S8A)	NA	NA	+		EXT	N-ter anch.	N	Y	SpI	1	Sig
Ccel_3195	Uncharacterized protein Ccel_3195*	NA	NA	+		EXT	Released	Y	N	SpI	1	Sig
Ccel_0412	Uncharacterized protein	NA	NA	+	+	MB	Released	N	Y	TMH	2	Sig
Ccel_2447	Peptidase M16 domain protein (ME-M16C)			-		EXT	Released	Y	N	SpI
Ccel_3395	Uncharacterized protein			-		EXT	N-ter anch.	Y	N	CYT
Ccel_1431	Aldose 1-epimerase (EC 5.1.3.3) (Galactose mutarotase)			-		CYTO	N-ter anch.	N	Y	CYT
Ccel_0056	Single-stranded DNA-binding protein (SSB)			-		CYTO	Intracell.	N	Y	CYT
Ccel_1929	Uncharacterized protein	NA	NA	+	-	EXT	Released	Y	N	SpI
